# Supplementary material for: 2,4-Dichloro-N-(2,5-dimethyl­phen­yl)benzene­sulfonamide
Source: Acta Crystallogr Sect E Struct Rep Online. 2011 Sep 17;67(Pt 10):o2649. doi: 10.1107/S1600536811036968 (PMC3201254; doi:10.1107/S1600536811036968)
Supplement: Supplementary file 2 [file e-67-o2649-Isup2.hkl]

# 
# h,k,l, Fc-squared, Fo-squared, sigma(Fo-squared) and status flag 
# 
data_I
_shelx_title ' S102 IN P2(1)/C' 
_shelx_refln_list_code          4 
_shelx_F_calc_maximum      518.23 
_exptl_crystal_F_000      2040.00 
_reflns_d_resolution_high  0.8001 
 
loop_ 
 _symmetry_equiv_pos_as_xyz 
 'x, y, z' 
 '-x, y+1/2, -z+1/2' 
 '-x, -y, -z' 
 'x, -y-1/2, z-1/2' 
 
_cell_length_a    24.3070 
_cell_length_b    14.8880 
_cell_length_c    12.4365 
_cell_angle_alpha  90.000 
_cell_angle_beta   94.929 
_cell_angle_gamma  90.000 
 
_shelx_F_squared_multiplier     1.000 
 
loop_ 
 _refln_index_h 
 _refln_index_k 
 _refln_index_l 
 _refln_F_squared_calc 
 _refln_F_squared_meas 
 _refln_F_squared_sigma 
 _refln_observed_status 
   4   0   0     2232.22     2356.30     15.25 o 
   5   0   0     1170.30     1193.89     11.60 o 
   6   0   0        4.43       35.91      7.46 o 
   7   0   0    41491.93    39255.17    635.13 o 
   8   0   0    30006.09    29563.98    101.10 o 
   9   0   0      138.46      299.90      7.74 o 
  10   0   0    15060.71    14669.63    269.17 o 
  11   0   0     2099.39     1878.16     29.29 o 
  12   0   0     2108.57     2167.41     42.87 o 
  13   0   0     9032.30     9156.68     55.43 o 
  14   0   0    22721.56    22307.62     89.13 o 
  15   0   0      130.98      425.39     22.00 o 
  16   0   0      564.65      594.28     23.53 o 
  17   0   0     6314.75     6138.14     54.95 o 
  18   0   0       13.39      146.83     22.18 o 
  19   0   0     3194.78     3231.03     46.12 o 
  20   0   0     1557.68     1679.76     37.85 o 
  21   0   0     3388.21     3570.66     50.50 o 
  22   0   0      149.74      211.70     26.78 o 
  23   0   0       20.59      280.17     29.63 o 
  24   0   0    10641.07    11184.43     90.56 o 
  25   0   0      158.39      282.75     32.13 o 
  26   0   0      167.25      188.89     29.50 o 
  27   0   0      393.71      381.24     30.19 o 
  28   0   0      331.82      312.30     29.57 o 
  29   0   0       71.23       49.06     25.46 o 
  30   0   0      116.30       81.94     27.30 o 
   3   1   0     9607.22     9546.24     27.79 o 
   4   1   0     3753.72     3904.89     37.00 o 
   5   1   0       41.15       40.31      4.01 o 
   6   1   0     7758.93     8114.21     82.12 o 
   7   1   0     2059.52     2318.08     17.44 o 
   8   1   0      120.07      102.77      8.14 o 
   9   1   0    12977.56    12596.79    147.80 o 
  10   1   0     1714.01     1783.61     27.76 o 
  11   1   0      971.77      984.85     10.51 o 
  12   1   0      358.09      478.51      9.00 o 
  13   1   0     2588.72     2551.64     42.62 o 
  14   1   0      381.27      490.11     14.40 o 
  15   1   0     9573.31     9543.06     91.82 o 
  16   1   0       47.06      140.80      9.97 o 
  17   1   0      135.49      132.12     10.16 o 
  18   1   0       61.77       37.41     23.53 o 
  19   1   0      839.57      824.45     21.97 o 
  20   1   0      551.74      563.15     20.76 o 
  21   1   0     3249.14     3263.13     50.93 o 
  22   1   0     1026.69     1000.23     23.61 o 
  23   1   0      351.53      388.51     20.51 o 
  24   1   0      363.08      422.24     22.49 o 
  25   1   0      100.04       82.05     20.23 o 
  26   1   0      436.16      365.19     22.69 o 
  27   1   0      125.72      110.70     19.38 o 
  28   1   0        3.22        2.97     18.03 o 
  29   1   0        9.82       -9.41     17.17 o 
  30   1   0      234.95      178.27     16.45 o 
   0   2   0    12540.93    12283.89    120.44 o 
   1   2   0     5313.65     5508.62     79.21 o 
   2   2   0     3644.88     3817.77     83.27 o 
   3   2   0    44342.03    42931.90    238.93 o 
   4   2   0      163.34      199.77      5.26 o 
   5   2   0     1893.43     2022.10     23.00 o 
   6   2   0    31651.68    31860.93    183.35 o 
   7   2   0    11402.61    11434.38    105.35 o 
   8   2   0    14516.28    14444.69    103.25 o 
   9   2   0     7546.78     7978.66     90.86 o 
  10   2   0     1517.81     1706.89     15.93 o 
  11   2   0      603.84      571.39      9.06 o 
  12   2   0      214.55      290.39      8.11 o 
  13   2   0       36.51       51.40      7.14 o 
  14   2   0    10161.41    10231.80     33.76 o 
  15   2   0      278.70      320.57     18.12 o 
  16   2   0     3656.19     3760.79     23.85 o 
  17   2   0      321.68      369.72     22.65 o 
  18   2   0     1983.41     2001.29     51.16 o 
  19   2   0     3347.01     3292.19     41.77 o 
  20   2   0      755.78      775.53     36.27 o 
  21   2   0        3.04       25.66     16.16 o 
  22   2   0       44.94       49.92     17.26 o 
  23   2   0       32.12       23.47     17.70 o 
  24   2   0      153.99      127.49     18.96 o 
  25   2   0       26.56       -5.48     18.50 o 
  26   2   0       19.37      -19.50     25.01 o 
  27   2   0        1.32      -14.64     19.84 o 
  28   2   0      398.97      394.68     23.94 o 
  29   2   0        0.11        7.99     20.85 o 
  30   2   0      147.73      150.63     22.44 o 
   1   3   0       63.44       90.41      3.39 o 
   2   3   0       31.13       54.24      3.56 o 
   3   3   0     8682.52     8904.12     70.52 o 
   4   3   0     2400.54     2740.29     27.08 o 
   5   3   0     1926.92     1857.94     14.74 o 
   6   3   0    43044.06    42116.86    245.52 o 
   7   3   0     6607.12     6446.32     28.38 o 
   8   3   0    10446.14    10207.12     46.61 o 
   9   3   0     5670.62     5684.39     35.40 o 
  10   3   0      226.76      263.37      8.39 o 
  11   3   0      464.97      510.94     10.27 o 
  12   3   0       47.15       98.98      6.54 o 
  13   3   0      100.89      164.99     12.62 o 
  14   3   0        8.53        6.07      7.93 o 
  15   3   0     1177.15     1138.25     14.73 o 
  16   3   0       40.53       40.31      9.87 o 
  17   3   0      828.82      861.89     15.60 o 
  18   3   0     6981.90     7094.90     65.84 o 
  19   3   0      574.70      572.18     15.60 o 
  20   3   0        3.95       19.08     12.37 o 
  21   3   0     2577.38     2618.85     34.90 o 
  22   3   0      203.24      272.44     19.43 o 
  23   3   0      235.32      263.27     19.09 o 
  24   3   0       12.81       -5.04     17.00 o 
  25   3   0        0.13      -25.86     25.86 o 
  26   3   0      112.64       45.23     19.90 o 
  27   3   0       40.56        8.96     25.46 o 
  28   3   0        1.63       -5.36     18.52 o 
  29   3   0      181.98      166.25     22.62 o 
   0   4   0      770.79      799.14      9.12 o 
   1   4   0     8531.68     8550.88     53.05 o 
   2   4   0     9706.45     9645.27     35.45 o 
   3   4   0    18857.65    18750.93     63.57 o 
   4   4   0    11514.88    11772.54     77.18 o 
   5   4   0      930.41      983.40      6.96 o 
   6   4   0      498.78      544.61      9.28 o 
   7   4   0     1092.81     1176.59      7.85 o 
   8   4   0      317.69      312.65      7.56 o 
   9   4   0    12894.27    13801.54    107.49 o 
  10   4   0       47.95       23.66      5.96 o 
  11   4   0     3270.20     3460.84     22.31 o 
  12   4   0        6.26       17.01      7.07 o 
  13   4   0     1220.12     1350.94     14.24 o 
  14   4   0      400.22      411.42     11.78 o 
  15   4   0     1082.76     1053.34     30.44 o 
  16   4   0       13.60       13.36      9.93 o 
  17   4   0        3.27        4.21     10.88 o 
  18   4   0      568.76      560.45     14.76 o 
  19   4   0       42.90       36.35     11.92 o 
  20   4   0     1307.90     1330.70     19.19 o 
  21   4   0     1897.94     1812.36     21.27 o 
  22   4   0      157.76      174.24     17.40 o 
  23   4   0      119.54      138.59     27.00 o 
  24   4   0      466.66      407.38     19.21 o 
  25   4   0        3.17      -10.30     17.23 o 
  26   4   0      150.25      131.07     18.67 o 
  27   4   0      518.48      556.91     22.22 o 
  28   4   0       53.54       24.95     19.36 o 
  29   4   0       20.01       -3.03     21.00 o 
   1   5   0     9856.94    10150.35     27.95 o 
   2   5   0    20102.89    21024.38     83.86 o 
   3   5   0    13005.13    12751.41     28.60 o 
   4   5   0    10113.30    10454.51     55.03 o 
   5   5   0    10217.43    10108.96     28.79 o 
   6   5   0     1072.36     1160.42      8.50 o 
   7   5   0      808.33      774.55      7.81 o 
   8   5   0    14401.12    14819.74     66.56 o 
   9   5   0      145.43      192.73      4.41 o 
  10   5   0      980.87      974.27     10.89 o 
  11   5   0     2172.91     2208.21     15.13 o 
  12   5   0    32573.99    31224.85     77.62 o 
  13   5   0      208.26      213.04      7.51 o 
  14   5   0      335.91      312.64     10.59 o 
  15   5   0      476.55      467.37     11.91 o 
  16   5   0        1.18       -9.42      9.42 o 
  17   5   0      143.17      117.23     10.81 o 
  18   5   0     1443.78     1341.19     33.32 o 
  19   5   0     4569.85     4481.90     29.52 o 
  20   5   0     4412.53     4263.53     90.32 o 
  21   5   0      735.15      679.13     17.20 o 
  22   5   0       21.41       11.55     13.11 o 
  23   5   0      525.02      552.77     21.66 o 
  24   5   0       29.16       50.53     16.95 o 
  25   5   0      484.27      474.57     47.47 o 
  26   5   0      303.60      321.66     21.81 o 
  27   5   0       65.34       45.48     27.02 o 
  28   5   0       26.19       23.14     23.85 o 
  29   5   0        7.49       11.25     24.37 o 
   0   6   0     1336.30     1330.83     16.24 o 
   1   6   0    13084.59    12577.77     75.26 o 
   2   6   0      802.28      948.21      7.85 o 
   3   6   0     6844.81     7202.87     33.79 o 
   4   6   0       12.02        3.56      4.49 o 
   5   6   0      579.39      574.49      6.34 o 
   6   6   0     6355.32     6723.37     37.23 o 
   7   6   0     4814.87     4897.00     17.36 o 
   8   6   0     5339.70     5037.86     26.80 o 
   9   6   0     7618.26     7794.67     30.04 o 
  10   6   0       31.44       40.97      6.59 o 
  11   6   0     2335.67     2264.43     19.01 o 
  12   6   0     1156.93     1286.28     16.98 o 
  13   6   0     1342.09     1311.05     23.58 o 
  14   6   0       35.71       27.20      8.78 o 
  15   6   0      384.27      371.27     11.56 o 
  16   6   0     1330.06     1299.76     16.62 o 
  17   6   0     1187.38     1134.25     18.20 o 
  18   6   0      329.96      342.70     13.45 o 
  19   6   0       15.13       10.56     11.64 o 
  20   6   0       52.68       58.74     12.10 o 
  21   6   0        0.52       -8.64     12.39 o 
  22   6   0       37.35       72.41     17.26 o 
  23   6   0      985.37     1036.97     54.51 o 
  24   6   0       27.80       47.38     18.71 o 
  25   6   0      185.37      221.01     19.27 o 
  26   6   0       24.71       27.08     26.35 o 
  27   6   0       18.63       26.95     26.09 o 
  28   6   0       12.85       14.90     29.93 o 
   1   7   0     2275.13     2539.44     17.57 o 
   2   7   0     9241.73     9814.19     45.09 o 
   3   7   0     2291.85     2570.25     15.08 o 
   4   7   0        3.00        5.44      4.56 o 
   5   7   0       95.72       89.37      5.16 o 
   6   7   0       16.89       32.51      4.76 o 
   7   7   0        0.33        5.02      5.03 o 
   8   7   0     3811.74     3805.91     22.59 o 
   9   7   0     4515.52     4598.97     45.79 o 
  10   7   0     1027.34     1063.59     16.84 o 
  11   7   0       49.81       75.41      7.91 o 
  12   7   0     4525.70     4517.69     23.79 o 
  13   7   0       37.32       49.61      8.71 o 
  14   7   0      223.73      228.41     10.49 o 
  15   7   0      256.79      235.74     10.90 o 
  16   7   0      606.74      608.52     13.73 o 
  17   7   0      259.42      233.00     15.88 o 
  18   7   0      126.98      135.30     12.20 o 
  19   7   0      322.58      284.63     13.48 o 
  20   7   0       20.49       18.57     12.31 o 
  21   7   0      112.96       95.04     13.87 o 
  22   7   0      377.09      419.65     20.69 o 
  23   7   0       16.39       34.53     15.44 o 
  24   7   0      844.98      819.31     42.89 o 
  25   7   0       76.03       80.48     19.03 o 
  26   7   0      118.30      102.49     25.99 o 
  27   7   0        0.36      -23.94     30.22 o 
  28   7   0        6.50      -28.22     28.22 o 
   0   8   0     4376.06     4635.64     27.95 o 
   1   8   0       88.85      106.20      4.13 o 
   2   8   0      153.14      107.19      4.45 o 
   3   8   0    10503.47    10286.92     62.97 o 
   4   8   0     7062.03     7339.12     44.15 o 
   5   8   0     4430.30     4317.76     35.90 o 
   6   8   0     2205.63     2048.98     14.19 o 
   7   8   0     2808.71     2659.11     16.41 o 
   8   8   0      606.26      537.76      9.87 o 
   9   8   0     2796.54     2733.71     30.10 o 
  10   8   0      278.44      328.52      9.21 o 
  11   8   0       66.92       76.09     11.06 o 
  12   8   0       22.36       32.26     11.47 o 
  13   8   0      112.85      138.53     16.00 o 
  14   8   0      210.50      187.57     20.32 o 
  15   8   0      928.51      938.81     19.05 o 
  16   8   0      678.08      719.27     18.47 o 
  17   8   0     3234.13     3355.29     38.04 o 
  18   8   0     2773.04     2659.90     36.27 o 
  19   8   0      373.29      355.36     31.01 o 
  20   8   0     1024.75     1014.93     23.29 o 
  21   8   0     1167.26     1258.97     25.97 o 
  22   8   0       52.25       90.76     17.93 o 
  23   8   0       83.85      105.53     17.27 o 
  24   8   0      287.86      272.99     20.45 o 
  25   8   0       23.00       -3.27     15.77 o 
  26   8   0        2.53       -9.32     23.03 o 
  27   8   0      289.29      300.19     28.21 o 
   1   9   0     1663.12     1595.74     19.95 o 
   2   9   0      404.28      338.03     11.95 o 
   3   9   0       20.75       20.87      9.90 o 
   4   9   0      312.47      246.39     11.75 o 
   5   9   0      957.32      922.91     19.20 o 
   6   9   0       35.26       52.38     10.73 o 
   7   9   0     3628.61     3414.41     26.06 o 
   8   9   0     1288.41     1362.51     25.14 o 
   9   9   0     3476.66     3375.85     28.55 o 
  10   9   0      919.65      921.20     12.76 o 
  11   9   0      200.67      206.90     13.15 o 
  12   9   0     3428.82     3340.74     66.15 o 
  13   9   0      200.02      213.79     17.11 o 
  14   9   0      634.05      616.87     17.37 o 
  15   9   0      620.89      589.29     16.99 o 
  16   9   0       15.97       15.49     12.16 o 
  17   9   0      838.58      827.52     53.40 o 
  18   9   0      759.11      736.71     52.43 o 
  19   9   0        6.71       -5.84     21.83 o 
  20   9   0     1217.51     1173.62     34.07 o 
  21   9   0        0.40       18.61     15.37 o 
  22   9   0       81.58       85.76     16.24 o 
  23   9   0       36.25       61.00     17.23 o 
  24   9   0      230.86      228.72     24.85 o 
  25   9   0       81.59       57.76     18.45 o 
  26   9   0      133.38       90.96     26.70 o 
   0  10   0     6928.42     7238.98     53.71 o 
   1  10   0      297.17      299.06     12.83 o 
   2  10   0       70.36       76.45     28.03 o 
   3  10   0        1.31        3.66     10.98 o 
   4  10   0     3216.56     3145.39     26.59 o 
   5  10   0      404.66      383.13     20.70 o 
   6  10   0     1559.21     1520.47     31.63 o 
   7  10   0       20.18       19.02     11.62 o 
   8  10   0     1542.89     1592.67     20.94 o 
   9  10   0     4121.44     3971.07     30.07 o 
  10  10   0     4046.58     3932.14     49.05 o 
  11  10   0     2637.41     2581.98     42.20 o 
  12  10   0       33.19       68.66     22.70 o 
  13  10   0     2019.69     1921.42     39.65 o 
  14  10   0       37.47       24.63     23.83 o 
  15  10   0        3.98       -6.46     23.68 o 
  16  10   0      141.97      122.79     22.97 o 
  17  10   0      341.23      333.22     25.96 o 
  18  10   0      181.36      199.95     28.27 o 
  19  10   0        5.10       -8.07     26.50 o 
  20  10   0     1069.62     1059.80     36.35 o 
  21  10   0       52.20       30.68     22.52 o 
  22  10   0       54.26       73.35     26.87 o 
  23  10   0      220.25      251.54     29.88 o 
  24  10   0       28.46       23.04     25.30 o 
  25  10   0       39.18        8.94     25.78 o 
   1  11   0     1007.35     1027.74     19.02 o 
   2  11   0      482.79      526.34     15.62 o 
   3  11   0     1659.16     1738.11     22.58 o 
   4  11   0       48.49       65.48     13.36 o 
   5  11   0      728.01      694.47     17.20 o 
   6  11   0        1.27        2.04     12.33 o 
   7  11   0      338.96      360.22     15.12 o 
   8  11   0     1653.32     1729.77     22.94 o 
   9  11   0      641.15      673.40     29.37 o 
  10  11   0       84.24      115.24     23.28 o 
  11  11   0     4889.86     4869.12     56.25 o 
  12  11   0      584.89      527.61     30.36 o 
  13  11   0      606.48      568.54     30.26 o 
  14  11   0       49.45       30.34     22.05 o 
  15  11   0      126.61      102.07     24.66 o 
  16  11   0       73.69       53.54     26.35 o 
  17  11   0      280.80      242.09     27.82 o 
  18  11   0        8.42       13.09     23.48 o 
  19  11   0        0.03        5.86     26.57 o 
  20  11   0       18.65        6.36     27.59 o 
  21  11   0       45.87       11.98     23.85 o 
  22  11   0       26.26      -12.22     28.54 o 
  23  11   0       36.92       14.03     30.06 o 
  24  11   0       38.76       53.64     26.62 o 
   0  12   0      104.17       81.79     18.53 o 
   1  12   0       44.61       52.85     14.44 o 
   2  12   0       79.91       85.19     13.35 o 
   3  12   0      311.98      299.40     16.08 o 
   4  12   0     2209.80     2209.00     26.51 o 
   5  12   0      766.35      750.82     23.15 o 
   6  12   0     1894.14     1887.47     41.39 o 
   7  12   0      469.47      496.71     29.79 o 
   8  12   0       69.55       54.31     20.36 o 
   9  12   0      106.10       96.55     25.70 o 
  10  12   0      100.40       96.81     25.40 o 
  11  12   0       89.85       92.91     23.61 o 
  12  12   0     1865.87     1894.70     43.12 o 
  13  12   0      231.64      211.99     26.98 o 
  14  12   0      174.42      189.52     26.88 o 
  15  12   0       40.24       37.12     26.88 o 
  16  12   0      120.10      125.18     25.62 o 
  17  12   0      158.19      166.47     27.62 o 
  18  12   0      495.16      518.05     34.61 o 
  19  12   0       17.27       -3.96     23.91 o 
  20  12   0      152.24      123.51     30.05 o 
  21  12   0       17.54      -29.67     29.67 o 
  22  12   0        0.06      -23.91     23.91 o 
  23  12   0      110.14       95.34     32.15 o 
   1  13   0       53.83       61.65     14.10 o 
   2  13   0     1303.92     1234.78     22.85 o 
   3  13   0       45.49       46.75     14.76 o 
   4  13   0     1820.67     1820.47     25.85 o 
   5  13   0       19.85       15.69     13.89 o 
   6  13   0      979.06      929.91     21.64 o 
   7  13   0     1279.87     1246.09     34.65 o 
   8  13   0      169.68      174.81     27.25 o 
   9  13   0      993.43     1045.06     34.23 o 
  10  13   0      112.70      113.00     28.63 o 
  11  13   0        6.23       27.93     24.87 o 
  12  13   0      223.13      288.24     29.83 o 
  13  13   0      269.00      269.72     29.78 o 
  14  13   0      176.56      184.71     27.83 o 
  15  13   0      204.73      213.83     30.50 o 
  16  13   0      325.73      288.43     27.55 o 
  17  13   0      396.67      441.95     32.67 o 
  18  13   0      212.01      188.88     28.35 o 
  19  13   0      200.33      155.30     32.25 o 
  20  13   0        0.08      -14.45     29.24 o 
  21  13   0      157.53       98.75     28.28 o 
   0  14   0      378.69      390.93     24.69 o 
   1  14   0       81.92       84.93     15.35 o 
   2  14   0       83.82      109.47     15.38 o 
   3  14   0       16.62       -0.03     15.15 o 
   4  14   0      268.70      267.69     17.89 o 
   5  14   0      183.33      200.04     16.08 o 
   6  14   0       26.84        4.71     25.36 o 
   7  14   0      156.63      141.57     27.37 o 
   8  14   0     1404.48     1496.77     40.07 o 
   9  14   0        8.60       27.73     28.15 o 
  10  14   0       67.08      102.33     25.59 o 
  11  14   0     1694.40     1805.73     44.52 o 
  12  14   0       27.46       56.10     24.76 o 
  13  14   0      723.15      807.75     37.79 o 
  14  14   0       13.56       19.96     24.87 o 
  15  14   0       35.17       25.98     30.33 o 
  16  14   0       62.74       79.67     24.17 o 
  17  14   0       89.31       69.37     31.22 o 
  18  14   0      219.38      243.70     28.54 o 
  19  14   0       18.06       22.29     32.04 o 
   1  15   0      133.68      150.86     16.47 o 
   2  15   0        0.54      -16.18     16.41 o 
   3  15   0      337.94      293.77     24.22 o 
   4  15   0      732.64      787.35     22.78 o 
   5  15   0       13.97        7.52     23.24 o 
   6  15   0     1187.34     1250.67     39.53 o 
   7  15   0       59.37      106.78     29.22 o 
   8  15   0     1920.45     1902.76     43.91 o 
   9  15   0       38.36       76.91     29.57 o 
  10  15   0       11.45       25.68     27.84 o 
  11  15   0      146.73      154.02     28.18 o 
  12  15   0        0.95       37.47     30.50 o 
  13  15   0      936.91      873.49     36.64 o 
  14  15   0      125.34       88.40     31.61 o 
  15  15   0        5.76        3.79     27.56 o 
  16  15   0        4.47      -22.86     28.12 o 
  17  15   0       15.80      -14.93     31.47 o 
   0  16   0      196.77      220.21     27.74 o 
   1  16   0        0.73      -13.79     17.88 o 
   2  16   0       27.32       -5.64     17.56 o 
   3  16   0        6.37       -4.72     17.40 o 
   4  16   0      143.50      114.26     24.24 o 
   5  16   0       27.11       12.47     25.47 o 
   6  16   0       20.34       19.17     29.48 o 
   7  16   0      118.98      140.51     31.09 o 
   8  16   0      268.34      298.44     28.88 o 
   9  16   0       22.60       33.77     29.12 o 
  10  16   0      418.92      435.54     35.70 o 
  11  16   0        3.48       24.22     29.75 o 
  12  16   0       15.56       19.86     26.45 o 
  13  16   0      149.77      109.17     33.43 o 
  14  16   0      166.90      173.99     31.47 o 
  15  16   0       96.39       50.75     29.24 o 
   1  17   0      145.53      151.24     18.43 o 
   2  17   0      128.40      131.35     18.18 o 
   3  17   0      149.11      162.25     28.56 o 
   4  17   0      486.69      528.50     34.39 o 
   5  17   0        4.47      -11.45     30.54 o 
   6  17   0      242.83      245.50     34.05 o 
   7  17   0      638.55      681.76     37.76 o 
   8  17   0      280.59      287.23     30.44 o 
   9  17   0      562.53      553.58     35.32 o 
  10  17   0      156.94      208.67     34.66 o 
  11  17   0      243.44      210.39     35.57 o 
  12  17   0       95.30       74.18     29.47 o 
   0  18   0      587.26      596.78     32.96 o 
   1  18   0        0.45        2.76     17.72 o 
   2  18   0       25.11        5.27     28.20 o 
   3  18   0       17.76      -24.21     29.24 o 
   4  18   0        9.93      -29.32     29.32 o 
   5  18   0       15.03        2.69     29.40 o 
   6  18   0        0.06      -15.07     28.42 o 
   7  18   0      539.23      587.03     35.17 o 
 -30   1   1       93.98       90.05     18.76 o 
 -29   1   1        0.05       -4.28     16.72 o 
 -28   1   1      257.35      252.90     17.20 o 
 -27   1   1        7.52        4.96     14.15 o 
 -26   1   1      108.44      113.31     12.32 o 
 -25   1   1        2.54       11.85     14.23 o 
 -24   1   1     1960.59     1808.69     43.08 o 
 -23   1   1        0.14       37.90     14.02 o 
 -22   1   1      836.38      744.49     17.45 o 
 -21   1   1      761.92      755.55     22.27 o 
 -20   1   1        0.10      -16.74     16.89 o 
 -19   1   1      341.23      308.84     17.28 o 
 -18   1   1      823.88      869.52     20.94 o 
 -17   1   1     3440.44     3378.06     30.81 o 
 -16   1   1     1327.04     1329.40     25.34 o 
 -15   1   1     1835.28     1900.45     31.53 o 
 -14   1   1     6376.36     6548.61     61.06 o 
 -13   1   1     3914.44     4095.92     20.12 o 
 -12   1   1        7.30       29.42      6.36 o 
 -11   1   1     4649.51     5347.05     48.60 o 
 -10   1   1      866.39      938.81     16.00 o 
  -9   1   1      533.62      522.11     10.30 o 
  -8   1   1        0.34       10.64      7.62 o 
  -7   1   1    18288.20    18830.27    129.05 o 
  -6   1   1     1643.12     1634.79     17.90 o 
  -5   1   1     4464.07     4579.51     13.44 o 
  -4   1   1     3807.07     4024.36     15.24 o 
  -3   1   1     3345.47     3363.52     89.04 o 
  -2   1   1       69.54       95.45      3.52 o 
   2   1   1      307.57      300.60     31.25 o 
   3   1   1    24039.73    24473.58    166.93 o 
   4   1   1     2167.66     2359.23     12.88 o 
   5   1   1     7748.31     8051.42     55.27 o 
   6   1   1     3235.25     3075.90     32.12 o 
   7   1   1    13317.54    13797.95     78.88 o 
   8   1   1    22959.86    22428.48     58.70 o 
   9   1   1     1985.45     1880.45     25.05 o 
  10   1   1     7483.80     7177.04     56.68 o 
  11   1   1     7768.46     7556.01     25.85 o 
  12   1   1     2114.53     2310.38     23.38 o 
  13   1   1      128.31      119.63      7.52 o 
  14   1   1      931.01      928.14     12.85 o 
  15   1   1      310.88      278.09     13.98 o 
  16   1   1     3812.69     3829.28     30.73 o 
  17   1   1     1469.74     1580.29     64.28 o 
  18   1   1     4479.13     4362.84     35.38 o 
  19   1   1       49.84      116.89     16.76 o 
  20   1   1      283.74      277.29     18.36 o 
  21   1   1       11.68        6.06     16.31 o 
  22   1   1      266.57      290.12     18.77 o 
  23   1   1       15.68       97.08     18.38 o 
  24   1   1     3559.08     3630.80     39.55 o 
  25   1   1       12.23       59.47     20.39 o 
  26   1   1       45.15       42.16     25.58 o 
  27   1   1        1.09      -20.91     20.91 o 
  28   1   1       13.23      -21.78     21.78 o 
  29   1   1       89.55       12.48     22.53 o 
 -30   2   1       63.22       39.36     18.36 o 
 -29   2   1        0.08      -14.95     15.45 o 
 -28   2   1       74.02       60.64     15.33 o 
 -27   2   1       17.05        9.11     14.88 o 
 -26   2   1      325.53      297.93     27.05 o 
 -25   2   1      275.48      241.04     35.56 o 
 -24   2   1      262.86      288.26     21.16 o 
 -23   2   1      523.35      512.28     15.80 o 
 -22   2   1       61.23       69.49     12.52 o 
 -21   2   1     2022.97     1979.20     22.39 o 
 -20   2   1      345.46      374.05     14.85 o 
 -19   2   1      482.61      473.13     13.89 o 
 -18   2   1      711.84      694.56     16.97 o 
 -17   2   1     1292.25     1299.82     13.51 o 
 -16   2   1        7.08       20.21     12.88 o 
 -15   2   1     9164.39     9108.01     88.66 o 
 -14   2   1     1367.35     1452.70     26.45 o 
 -13   2   1     1005.82      971.39     34.91 o 
 -12   2   1       32.39       40.02      5.46 o 
 -11   2   1      267.34      283.71      7.17 o 
 -10   2   1     1190.96     1272.86      9.32 o 
  -9   2   1    16211.42    15341.01     56.33 o 
  -8   2   1    20225.71    20023.62     52.25 o 
  -7   2   1    24110.86    23777.84    107.39 o 
  -6   2   1     1150.89     1087.95      6.98 o 
  -5   2   1     2406.02     2381.15     21.13 o 
  -4   2   1    23447.63    23712.53     96.90 o 
  -3   2   1     2597.17     2816.42     44.84 o 
  -2   2   1    22560.40    22897.83     80.14 o 
  -1   2   1    13910.32    13851.20    208.62 o 
   0   2   1     3852.16     4223.68     61.48 o 
   1   2   1    10824.42    10767.15     72.65 o 
   2   2   1     3217.57     3225.50     12.47 o 
   3   2   1    20098.93    19835.16     53.51 o 
   4   2   1    19634.23    19672.75    111.85 o 
   5   2   1     4176.49     4283.67     12.36 o 
   6   2   1    44573.27    45255.99    291.83 o 
   7   2   1        9.01       28.77      4.20 o 
   8   2   1      129.46      126.46      5.97 o 
   9   2   1     7572.65     7636.56     61.78 o 
  10   2   1       56.24       99.85      6.95 o 
  11   2   1      196.00      181.40      9.02 o 
  12   2   1     1072.49     1168.68     18.07 o 
  13   2   1     1184.24     1248.19     13.39 o 
  14   2   1      456.47      531.13     28.68 o 
  15   2   1    18988.34    18261.10    176.38 o 
  16   2   1     2443.10     2565.29     68.51 o 
  17   2   1    11193.64    10906.36    116.16 o 
  18   2   1     5795.78     5779.16     60.83 o 
  19   2   1      859.98      873.53     21.32 o 
  20   2   1     1100.98     1077.68     23.13 o 
  21   2   1        7.31       10.08     16.28 o 
  22   2   1      526.74      512.94     19.55 o 
  23   2   1      638.52      600.78     20.64 o 
  24   2   1      367.88      367.57     19.89 o 
  25   2   1       13.09       10.56     18.87 o 
  26   2   1       84.01       97.88     33.22 o 
  27   2   1      758.23      799.35     51.71 o 
  28   2   1      167.40      148.10     20.71 o 
  29   2   1       75.15       54.77     20.50 o 
 -29   3   1       10.58        6.00     17.90 o 
 -28   3   1      179.85      180.82     20.62 o 
 -27   3   1       32.15       28.60     18.81 o 
 -26   3   1       48.02       51.15     20.21 o 
 -25   3   1       94.53       82.78     18.11 o 
 -24   3   1        2.90      -12.45     16.10 o 
 -23   3   1       61.78       39.43     16.56 o 
 -22   3   1        5.37      -10.97     16.76 o 
 -21   3   1      398.43      382.97     20.01 o 
 -20   3   1     7147.82     7191.66     60.96 o 
 -19   3   1     5590.44     5476.20     25.89 o 
 -18   3   1     2321.35     2185.18     32.76 o 
 -17   3   1       98.69      121.05     16.00 o 
 -16   3   1      496.08      521.59      9.97 o 
 -15   3   1      790.00      765.43     17.59 o 
 -14   3   1     2561.96     2700.69     15.63 o 
 -13   3   1     2948.70     2966.06     15.06 o 
 -12   3   1      382.48      241.31      6.71 o 
 -11   3   1     6265.37     6823.19     26.98 o 
 -10   3   1     3233.66     3439.15     24.41 o 
  -9   3   1       44.05      115.42      4.52 o 
  -8   3   1     3380.17     3699.57     30.34 o 
  -7   3   1     4745.69     4731.92     27.49 o 
  -6   3   1    11795.59    12110.85     58.63 o 
  -5   3   1      245.57      264.70      3.99 o 
  -4   3   1        0.58        1.37      3.80 o 
  -3   3   1    23092.79    23584.56    154.47 o 
  -2   3   1      178.28      209.30      6.40 o 
  -1   3   1        1.65        3.87      2.80 o 
   0   3   1     7246.37     7800.87     16.15 o 
   1   3   1     1983.23     2011.53      7.29 o 
   2   3   1       61.03       52.40      3.93 o 
   3   3   1    12964.12    12941.42     45.14 o 
   4   3   1    27987.97    26705.41     54.65 o 
   5   3   1    44731.77    44021.86    248.65 o 
   6   3   1     4091.40     4045.00     22.46 o 
   7   3   1     4546.34     4657.32     23.41 o 
   8   3   1     2212.32     2441.06     14.72 o 
   9   3   1    11040.51    11717.76     26.22 o 
  10   3   1     4798.49     5308.83     31.97 o 
  11   3   1     3422.40     3326.68     20.39 o 
  12   3   1     5969.78     5603.30     48.78 o 
  13   3   1       54.93       60.74      6.82 o 
  14   3   1     5093.27     5186.59     55.00 o 
  15   3   1       18.37       60.09     16.08 o 
  16   3   1      862.16      907.05     20.26 o 
  17   3   1     2626.99     2841.16     27.73 o 
  18   3   1       20.80       23.16     11.70 o 
  19   3   1      214.79      188.53     17.00 o 
  20   3   1      650.44      592.15     15.25 o 
  21   3   1        6.50       -4.97     12.08 o 
  22   3   1       85.45       83.37     15.40 o 
  23   3   1        7.56       -2.65     16.03 o 
  24   3   1      120.92      137.07     36.77 o 
  25   3   1     1142.63     1217.28     39.26 o 
  26   3   1      133.05      152.73     36.49 o 
  27   3   1      204.47      204.16     21.46 o 
  28   3   1       43.04        9.96     19.07 o 
  29   3   1      563.95      542.95     40.20 o 
 -29   4   1        0.06      -11.94     18.26 o 
 -28   4   1       71.18       61.50     16.31 o 
 -27   4   1      144.48      142.72     19.53 o 
 -26   4   1       32.93       34.66     17.69 o 
 -25   4   1       12.08      -11.88     17.92 o 
 -24   4   1       31.62       18.52     17.23 o 
 -23   4   1     1060.15      995.45     24.82 o 
 -22   4   1        1.09      -16.95     16.95 o 
 -21   4   1      600.57      552.64     19.77 o 
 -20   4   1      544.33      596.69     17.58 o 
 -19   4   1     1463.74     1467.74     19.27 o 
 -18   4   1      938.33      980.12     30.58 o 
 -17   4   1       38.03       19.18      8.47 o 
 -16   4   1        1.26        1.59      7.49 o 
 -15   4   1     2266.07     2316.70     27.01 o 
 -14   4   1      416.84      414.40      8.51 o 
 -13   4   1      512.58      628.19      8.85 o 
 -12   4   1     1484.02     1776.70     21.89 o 
 -11   4   1      413.76      565.88      8.70 o 
 -10   4   1     2567.89     2721.19     12.43 o 
  -9   4   1     1323.99     1282.41     14.40 o 
  -8   4   1     5839.50     6031.10     61.20 o 
  -7   4   1      575.47      602.97      6.34 o 
  -6   4   1     5958.05     6244.57     20.62 o 
  -5   4   1       80.89       55.95      5.98 o 
  -4   4   1     6097.78     6550.36     41.75 o 
  -3   4   1     4076.53     4392.29     20.34 o 
  -2   4   1     4303.35     4739.30     16.00 o 
  -1   4   1    13978.00    14549.59     73.48 o 
   0   4   1    28893.74    29322.70     87.45 o 
   1   4   1     7650.70     7934.82     25.64 o 
   2   4   1      597.65      620.29      5.92 o 
   3   4   1    16152.49    16918.13     75.73 o 
   4   4   1    35112.67    34206.88     91.02 o 
   5   4   1      840.79      731.72      6.45 o 
   6   4   1     4999.10     5303.72     68.13 o 
   7   4   1     1316.68     1296.99      8.45 o 
   8   4   1       34.18       22.27      6.24 o 
   9   4   1      772.20      918.36      9.41 o 
  10   4   1       98.67      108.43     13.40 o 
  11   4   1      431.51      485.69      8.84 o 
  12   4   1      754.45      751.52      9.78 o 
  13   4   1       64.00       49.18      7.17 o 
  14   4   1     1269.46     1192.84     14.35 o 
  15   4   1     1088.46     1080.70     16.52 o 
  16   4   1      428.19      397.99     12.76 o 
  17   4   1      137.36      139.48     11.65 o 
  18   4   1     1425.50     1470.80     20.84 o 
  19   4   1      235.55      259.54     13.89 o 
  20   4   1      242.39      256.85     13.96 o 
  21   4   1     1116.48     1073.66     29.55 o 
  22   4   1      190.71      175.26     13.73 o 
  23   4   1       41.95       31.24     12.17 o 
  24   4   1       47.58       45.39     22.05 o 
  25   4   1      158.39      149.36     18.83 o 
  26   4   1      102.06      132.54     20.60 o 
  27   4   1        4.33        7.08     20.74 o 
  28   4   1      271.35      323.71     31.90 o 
  29   4   1      113.48      124.69     21.98 o 
 -29   5   1      152.91      128.00     18.01 o 
 -28   5   1      175.85      159.36     22.40 o 
 -27   5   1      321.71      380.95     24.45 o 
 -26   5   1        5.41        2.35     17.94 o 
 -25   5   1       25.24        9.89     16.66 o 
 -24   5   1       16.65       10.41     16.75 o 
 -23   5   1      104.41       87.53     16.25 o 
 -22   5   1       78.64       82.36     17.51 o 
 -21   5   1      514.37      482.94     15.84 o 
 -20   5   1      287.09      270.08     14.17 o 
 -19   5   1        0.58        0.02     11.48 o 
 -18   5   1      399.90      363.09     13.41 o 
 -17   5   1     3480.76     3556.86     56.73 o 
 -16   5   1      230.95      300.43     12.08 o 
 -15   5   1     6761.41     6825.58     30.60 o 
 -14   5   1       16.29       11.88      8.63 o 
 -13   5   1      515.83      498.77      8.43 o 
 -12   5   1     2793.29     2918.58     45.10 o 
 -11   5   1     1002.76      999.30     14.38 o 
 -10   5   1       28.57       30.66      4.81 o 
  -9   5   1      253.24      268.64      7.03 o 
  -8   5   1       53.33       44.38      3.23 o 
  -7   5   1      350.02      369.18      5.18 o 
  -6   5   1      196.28      203.42      6.44 o 
  -5   5   1     1862.94     1674.88     10.13 o 
  -4   5   1      603.63      513.95      5.16 o 
  -3   5   1     6724.46     6265.06     61.42 o 
  -2   5   1       89.63      106.49      5.72 o 
  -1   5   1     6553.28     6300.75     47.00 o 
   0   5   1     6185.02     6371.51     28.22 o 
   1   5   1     2271.65     2544.16     20.03 o 
   2   5   1      399.55      385.51      6.04 o 
   3   5   1      242.29      235.16      5.10 o 
   4   5   1      705.02      662.57      5.35 o 
   5   5   1        4.12       26.39      4.06 o 
   6   5   1     1833.57     1980.71     10.48 o 
   7   5   1     3574.11     3574.76     14.38 o 
   8   5   1        5.64       31.97      6.03 o 
   9   5   1    55443.07    55964.62    207.07 o 
  10   5   1      180.10      296.46     12.95 o 
  11   5   1      145.95      180.18      7.39 o 
  12   5   1      379.79      482.90      9.09 o 
  13   5   1      282.46      283.55      9.88 o 
  14   5   1       60.90       49.42      9.06 o 
  15   5   1        1.49       -0.67      9.53 o 
  16   5   1     1538.68     1474.72     21.55 o 
  17   5   1     2008.52     2032.03     26.85 o 
  18   5   1        1.86      -11.75     11.75 o 
  19   5   1     1400.75     1314.17     19.18 o 
  20   5   1        1.14        3.25     12.18 o 
  21   5   1      234.40      256.13     14.35 o 
  22   5   1      757.82      793.17     17.67 o 
  23   5   1      955.42      925.74     18.78 o 
  24   5   1      132.15      124.49     32.57 o 
  25   5   1        6.08        6.39     18.47 o 
  26   5   1      203.77      221.71     34.33 o 
  27   5   1       18.37       13.76     33.26 o 
  28   5   1      346.73      334.24     22.63 o 
 -28   6   1       29.14        0.16     30.23 o 
 -27   6   1      661.01      607.24     25.44 o 
 -26   6   1       11.10       17.40     19.39 o 
 -25   6   1      341.06      357.73     19.98 o 
 -24   6   1      125.55      103.66     17.09 o 
 -23   6   1       36.28       13.38     16.12 o 
 -22   6   1      162.53      163.85     13.22 o 
 -21   6   1       23.38       27.46     12.16 o 
 -20   6   1      293.89      272.10     13.73 o 
 -19   6   1       29.34       11.98     13.43 o 
 -18   6   1      737.22      727.83     15.21 o 
 -17   6   1       67.36       70.83     11.11 o 
 -16   6   1       37.13       44.37      9.77 o 
 -15   6   1      432.16      429.60     12.03 o 
 -14   6   1      922.08      921.82     16.70 o 
 -13   6   1      468.42      501.15     19.91 o 
 -12   6   1    17200.67    17459.24     54.12 o 
 -11   6   1      652.61      637.06      9.27 o 
 -10   6   1      215.13      197.24      6.26 o 
  -9   6   1        4.48        2.85      3.31 o 
  -8   6   1      276.73      309.55      5.63 o 
  -7   6   1       17.49       27.48      4.55 o 
  -6   6   1    10371.32    10268.99     33.74 o 
  -5   6   1      258.41      175.53      4.50 o 
  -4   6   1     2708.96     2734.00     38.18 o 
  -3   6   1     1393.55     1409.09     23.44 o 
  -2   6   1     6333.81     6377.39     25.49 o 
  -1   6   1     4245.31     4383.40     26.66 o 
   0   6   1    13471.19    13530.12     74.34 o 
   1   6   1      617.03      563.20      7.16 o 
   2   6   1    12182.00    11891.53     21.62 o 
   3   6   1     3000.39     3023.99     12.94 o 
   4   6   1     5045.80     5270.94     23.92 o 
   5   6   1     3581.03     3983.09     21.65 o 
   6   6   1      613.46      578.34     10.18 o 
   7   6   1      620.73      600.80     12.12 o 
   8   6   1      265.79      302.73      6.85 o 
   9   6   1      286.00      243.11      7.23 o 
  10   6   1     1867.60     1899.76     16.25 o 
  11   6   1      251.29      292.45     11.38 o 
  12   6   1     3932.59     3511.19     25.32 o 
  13   6   1     1384.80     1292.72     14.81 o 
  14   6   1     1888.02     1709.88     17.29 o 
  15   6   1        6.55       -7.34      9.71 o 
  16   6   1      226.47      225.22     11.53 o 
  17   6   1      732.22      683.61     14.84 o 
  18   6   1        5.42       30.38     12.34 o 
  19   6   1     1859.43     1836.23     21.51 o 
  20   6   1      856.57      894.12     17.55 o 
  21   6   1      254.08      219.12     14.42 o 
  22   6   1       10.35       -1.21     12.53 o 
  23   6   1        0.53        4.99     12.77 o 
  24   6   1      697.52      665.99     18.14 o 
  25   6   1       71.79      109.71     17.60 o 
  26   6   1      124.34      154.49     19.56 o 
  27   6   1        3.49       15.44     29.08 o 
  28   6   1        9.06       48.87     20.16 o 
 -28   7   1        2.76       15.86     29.66 o 
 -27   7   1       32.99       33.86     28.65 o 
 -26   7   1       58.42       20.23     25.36 o 
 -25   7   1      242.27      186.66     24.62 o 
 -24   7   1       48.72       14.51     20.86 o 
 -23   7   1      569.77      546.65     42.11 o 
 -22   7   1       76.97      105.53     23.13 o 
 -21   7   1     4776.13     4754.32     67.33 o 
 -20   7   1      213.26      174.64     30.81 o 
 -19   7   1        6.11       -2.16     14.67 o 
 -18   7   1      462.60      360.00     16.53 o 
 -17   7   1      153.68      148.87     14.95 o 
 -16   7   1     1848.54     1833.14     73.13 o 
 -15   7   1      764.88      802.65     34.30 o 
 -14   7   1      175.32      226.03     12.77 o 
 -13   7   1      139.66      126.93     13.53 o 
 -12   7   1       29.27       33.40     10.99 o 
 -11   7   1      716.54      656.39     14.51 o 
 -10   7   1     3632.99     3712.59     25.49 o 
  -9   7   1     8604.46     8687.60     64.77 o 
  -8   7   1     5539.52     5581.06     19.27 o 
  -7   7   1      640.48      530.66      8.49 o 
  -6   7   1      122.20      116.34      4.91 o 
  -5   7   1     6652.33     6639.01     45.24 o 
  -4   7   1      438.45      489.32      6.46 o 
  -3   7   1     5725.90     6049.76     38.74 o 
  -2   7   1       24.25       33.71      5.75 o 
  -1   7   1      239.60      138.54      7.00 o 
   0   7   1      973.78     1088.45     17.18 o 
   1   7   1      422.31      551.28      9.80 o 
   2   7   1       29.92       49.71      6.11 o 
   3   7   1    40383.84    39168.38    163.96 o 
   4   7   1     6761.93     6750.83     62.68 o 
   5   7   1    11255.32    11707.68     97.45 o 
   6   7   1        9.61       14.20      5.77 o 
   7   7   1     2597.67     2751.90     13.45 o 
   8   7   1     3215.65     3027.58     13.31 o 
   9   7   1     1505.99     1588.26     16.58 o 
  10   7   1      758.76      807.46     11.29 o 
  11   7   1     1689.51     1668.38     15.17 o 
  12   7   1      179.27      186.61      9.49 o 
  13   7   1      207.77      232.55     13.93 o 
  14   7   1     1783.33     1759.30     17.56 o 
  15   7   1     4563.96     4465.61     26.59 o 
  16   7   1     4117.14     4148.88     34.69 o 
  17   7   1     2562.45     2590.97     23.21 o 
  18   7   1      547.62      556.11     18.10 o 
  19   7   1       60.13       53.68     11.67 o 
  20   7   1      602.40      595.10     16.42 o 
  21   7   1       68.08       38.64     13.65 o 
  22   7   1       18.62        6.64     12.22 o 
  23   7   1      755.85      727.50     18.20 o 
  24   7   1      278.37      291.81     17.87 o 
  25   7   1       27.59       46.40     17.17 o 
  26   7   1       16.93       42.17     25.88 o 
  27   7   1     1224.63     1486.62     41.83 o 
 -27   8   1      102.81      123.01     26.10 o 
 -26   8   1       23.84        4.54     21.78 o 
 -25   8   1        1.39      -15.42     21.46 o 
 -24   8   1       11.00      -10.62     23.38 o 
 -23   8   1        5.82      -22.16     22.77 o 
 -22   8   1      321.98      258.16     18.01 o 
 -21   8   1      496.73      456.12     18.98 o 
 -20   8   1      597.86      546.92     18.58 o 
 -19   8   1        3.78        2.84     14.14 o 
 -18   8   1       68.16       34.47     14.38 o 
 -17   8   1      175.10      181.14     14.84 o 
 -16   8   1      306.11      299.87     21.65 o 
 -15   8   1        6.68        7.84     12.18 o 
 -14   8   1      155.03      154.69     13.18 o 
 -13   8   1      654.16      644.06     18.24 o 
 -12   8   1      728.31      695.70     15.34 o 
 -11   8   1       15.37       15.49     10.67 o 
 -10   8   1     3678.38     3589.63     31.24 o 
  -9   8   1     2805.88     2778.44     18.69 o 
  -8   8   1      274.87      235.88      9.63 o 
  -7   8   1     2989.61     2807.68     39.98 o 
  -6   8   1       32.92       21.26      5.52 o 
  -5   8   1      220.43      190.82      7.27 o 
  -4   8   1     1037.17     1200.47     24.41 o 
  -3   8   1    11543.46    11792.30     76.66 o 
  -2   8   1      130.03      105.85      4.80 o 
  -1   8   1      573.64      554.22      6.89 o 
   0   8   1     8175.41     8194.67     51.72 o 
   1   8   1     1141.08      966.27     12.65 o 
   2   8   1     3253.72     3275.64     37.34 o 
   3   8   1       38.13       45.46      4.85 o 
   4   8   1     2979.71     2827.89     13.24 o 
   5   8   1     3079.63     3053.60     20.10 o 
   6   8   1      581.77      565.16      7.97 o 
   7   8   1     6772.23     6658.40     25.88 o 
   8   8   1       75.04      100.87      8.24 o 
   9   8   1      101.20      108.44      8.31 o 
  10   8   1       26.35       14.45      7.62 o 
  11   8   1     1768.04     1716.97     33.36 o 
  12   8   1      635.24      699.16     20.02 o 
  13   8   1      640.25      589.92     18.16 o 
  14   8   1      920.95      872.03     31.91 o 
  15   8   1        1.97       16.63     13.05 o 
  16   8   1      888.63      883.79     19.72 o 
  17   8   1      875.85      875.11     21.09 o 
  18   8   1      633.57      642.03     19.71 o 
  19   8   1       21.83        9.67     15.40 o 
  20   8   1      771.98      736.54     22.56 o 
  21   8   1      126.62      114.95     17.01 o 
  22   8   1        1.91       -6.07     15.06 o 
  23   8   1       30.08       11.96     17.02 o 
  24   8   1      119.18      115.26     18.59 o 
  25   8   1      112.88      151.75     17.80 o 
  26   8   1      108.09      174.61     19.50 o 
  27   8   1       19.32      145.20     30.01 o 
 -26   9   1       31.65        1.05     27.40 o 
 -25   9   1      119.38       99.81     26.74 o 
 -24   9   1      331.81      343.42     20.34 o 
 -23   9   1       51.59       50.69     20.00 o 
 -22   9   1        0.01      -15.64     15.64 o 
 -21   9   1      444.77      482.11     19.94 o 
 -20   9   1      115.63      114.87     16.87 o 
 -19   9   1       47.93       74.92     16.35 o 
 -18   9   1       34.70       46.38     14.73 o 
 -17   9   1       65.60       66.18     14.11 o 
 -16   9   1      587.62      567.47     17.73 o 
 -15   9   1      171.22      176.87     14.52 o 
 -14   9   1      851.76      873.18     30.06 o 
 -13   9   1     1051.26     1095.71     31.70 o 
 -12   9   1       45.32       35.17     20.79 o 
 -11   9   1      839.85      776.75     26.95 o 
 -10   9   1     2210.37     2250.31     36.92 o 
  -9   9   1      469.79      498.80     23.16 o 
  -8   9   1     1949.01     1860.45     19.61 o 
  -7   9   1     2397.66     2307.56     21.34 o 
  -6   9   1      958.26      905.11     22.63 o 
  -5   9   1      214.61      190.41     11.21 o 
  -4   9   1     2142.15     1962.43     53.84 o 
  -3   9   1     2840.33     2995.14     59.21 o 
  -2   9   1       34.19       46.64     10.24 o 
  -1   9   1        2.03        8.33      9.88 o 
   0   9   1     1640.74     1475.83     18.04 o 
   1   9   1      109.45      140.83     10.56 o 
   2   9   1     1143.89     1058.83     16.65 o 
   3   9   1     1191.87     1151.06     21.95 o 
   4   9   1        8.72        2.95      9.81 o 
   5   9   1     1300.39     1369.37     18.69 o 
   6   9   1    13273.84    13209.38     36.27 o 
   7   9   1     1517.17     1400.06     14.21 o 
   8   9   1       11.45       10.11      7.88 o 
   9   9   1        6.65        8.81      7.91 o 
  10   9   1       58.15       49.19      8.65 o 
  11   9   1      659.73      672.36     21.42 o 
  12   9   1      438.78      426.20     27.86 o 
  13   9   1      873.90      813.36     18.66 o 
  14   9   1       67.84       52.69     12.88 o 
  15   9   1      125.24      139.52     14.42 o 
  16   9   1     1757.74     1721.00     53.59 o 
  17   9   1     1282.91     1398.66     24.13 o 
  18   9   1       81.12       71.44     15.89 o 
  19   9   1       27.44       24.50     15.41 o 
  20   9   1     1147.46     1071.13     24.36 o 
  21   9   1       33.53       35.08     17.15 o 
  22   9   1       79.45       90.22     21.51 o 
  23   9   1       41.10       13.50     15.27 o 
  24   9   1       43.36       54.91     17.34 o 
  25   9   1      265.66      266.17     21.84 o 
  26   9   1       14.86       75.17     46.17 o 
 -25  10   1       23.36       12.11     26.68 o 
 -24  10   1       22.57       13.76     23.69 o 
 -23  10   1       16.68       12.15     22.99 o 
 -22  10   1       18.31       13.12     24.12 o 
 -21  10   1      114.17      107.57     26.76 o 
 -20  10   1       57.85       73.14     26.25 o 
 -19  10   1      389.20      381.56     30.02 o 
 -18  10   1     2277.29     2253.15     44.28 o 
 -17  10   1       94.00       98.02     22.89 o 
 -16  10   1        4.93      -10.34     20.89 o 
 -15  10   1        4.76        8.86     20.11 o 
 -14  10   1     1719.70     1677.05     36.45 o 
 -13  10   1       44.43       56.95     21.48 o 
 -12  10   1     3377.50     3165.98     45.55 o 
 -11  10   1      115.04       97.98     22.57 o 
 -10  10   1      546.57      526.19     26.85 o 
  -9  10   1     3514.35     3367.99     45.23 o 
  -8  10   1     1504.59     1519.07     36.12 o 
  -7  10   1       24.92       29.42     10.90 o 
  -6  10   1      168.07      177.87     12.17 o 
  -5  10   1     2296.63     2172.23     25.28 o 
  -4  10   1     1743.41     1846.88     21.68 o 
  -3  10   1     7361.62     7475.07     54.32 o 
  -2  10   1     1149.87     1062.50     18.11 o 
  -1  10   1      512.52      524.29     14.73 o 
   0  10   1      236.28      227.14     12.49 o 
   1  10   1      445.69      420.32     13.93 o 
   2  10   1      384.97      389.63     13.94 o 
   3  10   1      133.83      147.32     12.28 o 
   4  10   1        0.30       -7.97     11.18 o 
   5  10   1      288.54      295.82     13.70 o 
   6  10   1     2404.93     2448.29     25.15 o 
   7  10   1      367.69      398.54     15.16 o 
   8  10   1      913.71      888.90     23.86 o 
   9  10   1     1238.79     1181.38     19.79 o 
  10  10   1     1619.06     1590.53     22.26 o 
  11  10   1      401.58      323.13     25.22 o 
  12  10   1     3517.41     3263.90     47.45 o 
  13  10   1      727.57      702.37     31.73 o 
  14  10   1       55.52       66.71     22.31 o 
  15  10   1      531.71      577.52     30.37 o 
  16  10   1       62.42       80.55     26.10 o 
  17  10   1      117.61       80.41     22.25 o 
  18  10   1       95.96       51.32     26.82 o 
  19  10   1       83.80       41.87     25.77 o 
  20  10   1      699.48      694.96     33.19 o 
  21  10   1     2377.42     2458.59     50.44 o 
  22  10   1      116.84      107.31     26.12 o 
  23  10   1      186.15      171.04     29.91 o 
  24  10   1       13.50       12.22     28.94 o 
  25  10   1      115.92       69.03     26.29 o 
 -24  11   1      217.99      176.50     26.67 o 
 -23  11   1       96.78       74.02     27.09 o 
 -22  11   1       37.88       12.94     27.34 o 
 -21  11   1      617.56      674.12     35.34 o 
 -20  11   1      698.60      688.10     34.03 o 
 -19  11   1      243.89      229.03     25.41 o 
 -18  11   1      172.21      123.87     25.74 o 
 -17  11   1     1141.12     1115.04     37.18 o 
 -16  11   1      137.46      136.09     26.78 o 
 -15  11   1      466.27      533.09     29.95 o 
 -14  11   1      258.52      314.17     26.53 o 
 -13  11   1      341.36      288.83     25.12 o 
 -12  11   1      312.83      305.37     25.17 o 
 -11  11   1     2871.09     2827.57     45.76 o 
 -10  11   1       72.80       24.29     24.63 o 
  -9  11   1      317.25      307.03     27.09 o 
  -8  11   1      776.62      817.57     29.68 o 
  -7  11   1     3380.12     3387.24     28.99 o 
  -6  11   1       27.67       32.15     12.06 o 
  -5  11   1      782.95      791.40     17.56 o 
  -4  11   1     1121.21     1000.55     41.23 o 
  -3  11   1     1703.09     1694.77     63.30 o 
  -2  11   1      187.68      164.48     18.25 o 
  -1  11   1        0.15       12.94     12.81 o 
   0  11   1     5028.72     5082.95     34.73 o 
   1  11   1      158.88      170.11     14.41 o 
   2  11   1        9.24       -0.50     12.43 o 
   3  11   1      719.50      722.93     17.50 o 
   4  11   1      209.97      202.86     14.41 o 
   5  11   1      108.58       99.45     13.33 o 
   6  11   1       53.35       34.89     13.26 o 
   7  11   1      304.70      329.63     15.65 o 
   8  11   1        8.67        8.67     12.71 o 
   9  11   1      499.29      496.59     17.38 o 
  10  11   1      213.40      195.84     23.18 o 
  11  11   1     1924.28     1857.10     40.25 o 
  12  11   1      693.74      711.02     31.14 o 
  13  11   1     1391.76     1369.73     36.56 o 
  14  11   1       23.76       20.95     25.61 o 
  15  11   1       73.10       82.45     23.48 o 
  16  11   1      361.92      344.75     29.57 o 
  17  11   1      316.45      303.64     27.44 o 
  18  11   1       81.76       54.22     27.26 o 
  19  11   1       23.52       -6.89     28.87 o 
  20  11   1      959.66      931.44     37.73 o 
  21  11   1       56.65       50.13     31.30 o 
  22  11   1       26.11       27.09     25.11 o 
  23  11   1       22.81       38.64     31.01 o 
  24  11   1      132.47      175.09     29.95 o 
 -23  12   1       95.54       73.35     31.77 o 
 -22  12   1       23.10      -22.15     27.24 o 
 -21  12   1       19.12       24.63     23.93 o 
 -20  12   1       44.69       43.77     29.08 o 
 -19  12   1      747.98      722.51     37.04 o 
 -18  12   1      288.63      251.56     28.38 o 
 -17  12   1      194.76      144.00     24.50 o 
 -16  12   1     1140.39     1180.80     38.51 o 
 -15  12   1      367.44      369.82     30.81 o 
 -14  12   1       13.84       32.26     24.75 o 
 -13  12   1     2196.82     2104.52     42.54 o 
 -12  12   1     1149.99     1254.90     37.05 o 
 -11  12   1      124.90      119.30     26.78 o 
 -10  12   1      275.39      295.57     27.60 o 
  -9  12   1      239.95      237.54     24.69 o 
  -8  12   1     1318.68     1388.00     35.37 o 
  -7  12   1      293.91      336.46     26.61 o 
  -6  12   1     1458.39     1399.15     22.11 o 
  -5  12   1     1743.33     1747.45     23.83 o 
  -4  12   1      833.15      832.94     19.60 o 
  -3  12   1     1221.70     1138.72     21.24 o 
  -2  12   1     1060.27      994.18     20.08 o 
  -1  12   1       16.11        9.87     13.04 o 
   0  12   1     1035.92     1107.63     51.61 o 
   1  12   1        5.13       20.47     14.05 o 
   2  12   1     1759.64     1790.33     56.91 o 
   3  12   1     1148.44     1184.38     48.25 o 
   4  12   1       19.38       13.49     13.41 o 
   5  12   1     1152.98     1087.03     22.01 o 
   6  12   1     2052.61     1967.36     25.75 o 
   7  12   1      255.00      276.33     16.52 o 
   8  12   1      994.77      906.01     20.00 o 
   9  12   1       67.34       83.47     24.73 o 
  10  12   1      476.75      438.66     27.06 o 
  11  12   1     4121.65     4011.24     55.47 o 
  12  12   1      180.65      215.12     25.92 o 
  13  12   1      239.62      212.20     29.26 o 
  14  12   1      132.93      113.49     24.28 o 
  15  12   1      517.30      524.23     32.42 o 
  16  12   1      384.86      360.98     28.18 o 
  17  12   1      726.91      729.89     36.02 o 
  18  12   1       13.72        0.80     23.78 o 
  20  12   1       42.24       -7.09     27.80 o 
  21  12   1       66.66       65.44     30.78 o 
  22  12   1        0.05        6.67     28.82 o 
 -21  13   1       25.73       18.28     29.77 o 
 -20  13   1      233.32      222.91     27.72 o 
 -19  13   1       39.03       13.43     30.11 o 
 -18  13   1        2.05      -20.79     29.51 o 
 -17  13   1       45.41       51.69     24.54 o 
 -16  13   1      290.63      288.42     31.09 o 
 -15  13   1      828.81      880.40     37.00 o 
 -14  13   1       33.24       44.55     23.47 o 
 -13  13   1      121.87      169.56     28.66 o 
 -12  13   1     1402.72     1422.38     40.58 o 
 -11  13   1       45.62       19.42     23.38 o 
 -10  13   1        0.82      -13.62     26.51 o 
  -9  13   1      142.63      125.87     27.38 o 
  -8  13   1      913.92      874.29     32.27 o 
  -7  13   1      136.15      100.42     25.05 o 
  -6  13   1      175.22      156.28     23.86 o 
  -5  13   1      239.47      224.42     15.15 o 
  -4  13   1      110.71      118.41     15.39 o 
  -3  13   1       12.67       10.15     14.21 o 
  -2  13   1      558.63      544.59     18.92 o 
  -1  13   1      388.71      372.05     18.06 o 
   0  13   1      180.25      170.13     15.73 o 
   1  13   1        2.05       -6.58     13.88 o 
   2  13   1     1050.46     1066.79     21.78 o 
   3  13   1      772.47      670.16     39.44 o 
   4  13   1      172.81      188.09     32.13 o 
   5  13   1      203.58      218.08     36.49 o 
   6  13   1     1400.79     1356.62     24.05 o 
   7  13   1       30.54       28.51     14.93 o 
   8  13   1       36.35       36.88     23.74 o 
   9  13   1     2807.31     2806.11     49.22 o 
  10  13   1        0.65       14.72     23.91 o 
  11  13   1      578.47      558.19     33.11 o 
  12  13   1      373.80      380.14     28.18 o 
  13  13   1       81.44       50.33     27.22 o 
  14  13   1      258.18      252.43     28.82 o 
  15  13   1       19.35       12.77     27.22 o 
  16  13   1      654.07      688.08     35.95 o 
  17  13   1       74.25       62.62     27.28 o 
  18  13   1      320.18      286.19     33.75 o 
  19  13   1       17.78       -8.72     26.75 o 
  20  13   1        3.05      -31.40     31.40 o 
  21  13   1      299.56      252.99     30.17 o 
 -20  14   1       47.36       42.91     26.58 o 
 -19  14   1        0.15      -21.67     30.36 o 
 -18  14   1       61.22       20.03     29.54 o 
 -17  14   1       27.67       11.23     25.64 o 
 -16  14   1      121.28      122.91     31.53 o 
 -15  14   1      211.37      192.30     27.20 o 
 -14  14   1       12.92       29.45     28.72 o 
 -13  14   1      181.49      218.98     29.38 o 
 -12  14   1      149.44      135.82     28.15 o 
 -11  14   1      391.26      407.58     32.02 o 
 -10  14   1      121.34      117.95     24.55 o 
  -9  14   1       35.82       23.98     28.08 o 
  -8  14   1        0.55      -10.64     23.30 o 
  -7  14   1        4.64      -19.79     26.77 o 
  -6  14   1      142.58      125.08     23.38 o 
  -5  14   1      265.21      274.44     27.92 o 
  -4  14   1     1084.65     1080.38     22.30 o 
  -3  14   1      468.44      481.46     36.09 o 
  -2  14   1     1135.71     1131.92     22.90 o 
  -1  14   1       95.47       74.80     15.59 o 
   0  14   1      101.81       74.75     15.98 o 
   1  14   1        2.95       -8.88     14.73 o 
   2  14   1      113.58      112.23     15.68 o 
   3  14   1       27.15       15.55     14.68 o 
   4  14   1       40.82       41.11     15.43 o 
   5  14   1        0.62        4.34     15.13 o 
   6  14   1      930.43      945.40     23.68 o 
   7  14   1       27.69       50.48     26.11 o 
   8  14   1       11.21       49.74     27.92 o 
   9  14   1       68.86       72.01     24.35 o 
  10  14   1        0.02       -7.79     26.92 o 
  11  14   1      170.27      146.91     30.39 o 
  12  14   1       98.66       94.95     24.79 o 
  13  14   1       66.63       64.61     28.95 o 
  14  14   1       63.55       64.88     27.38 o 
  15  14   1        1.37       14.50     28.94 o 
  16  14   1       51.97       64.69     31.96 o 
  17  14   1       63.24      105.85     25.66 o 
  18  14   1      207.80      187.59     32.65 o 
  19  14   1       14.00       -5.68     28.14 o 
 -17  15   1       22.36      -24.24     32.59 o 
 -16  15   1       35.64       37.73     27.23 o 
 -15  15   1        0.85       25.89     29.72 o 
 -14  15   1      387.53      437.32     32.93 o 
 -13  15   1      361.24      452.60     35.63 o 
 -12  15   1      182.47      213.44     28.55 o 
 -11  15   1      246.77      284.36     32.71 o 
 -10  15   1       31.48        9.26     24.05 o 
  -9  15   1      290.12      272.43     31.92 o 
  -8  15   1       78.86       77.10     24.62 o 
  -7  15   1       55.35       57.93     29.12 o 
  -6  15   1     1098.65     1171.52     38.04 o 
  -5  15   1       56.56       59.00     23.96 o 
  -4  15   1      195.14      188.87     27.27 o 
  -3  15   1      134.56      125.32     16.40 o 
  -2  15   1      627.49      646.29     38.24 o 
  -1  15   1       34.40       46.50     17.11 o 
   0  15   1      861.56      913.18     23.16 o 
   1  15   1        4.08       13.68     15.14 o 
   2  15   1       65.50       59.24     15.38 o 
   3  15   1       22.37       14.44     15.71 o 
   4  15   1      104.84      113.74     18.00 o 
   5  15   1      255.85      257.19     19.78 o 
   6  15   1       33.12       49.73     27.13 o 
   7  15   1       50.86       99.57     24.88 o 
   8  15   1     2248.99     2410.27     48.91 o 
   9  15   1     1390.79     1367.59     43.24 o 
  10  15   1      569.64      654.59     36.94 o 
  11  15   1     1100.73     1120.93     38.54 o 
  12  15   1       15.60       17.74     29.34 o 
  13  15   1      743.46      716.97     38.27 o 
  14  15   1        1.05        2.60     25.04 o 
  15  15   1      127.30      147.08     32.78 o 
  16  15   1      281.59      300.65     35.42 o 
  17  15   1       45.84       53.65     26.63 o 
 -15  16   1       99.02      101.75     30.17 o 
 -14  16   1      230.78      255.96     35.00 o 
 -13  16   1        0.91       28.70     26.37 o 
 -12  16   1      778.42      756.52     39.89 o 
 -11  16   1        5.40        6.99     30.10 o 
 -10  16   1      272.86      254.86     30.60 o 
  -9  16   1      103.50      104.26     32.57 o 
  -8  16   1      178.77      172.55     28.84 o 
  -7  16   1       72.00       46.06     27.81 o 
  -6  16   1       29.23        8.71     30.69 o 
  -5  16   1      215.72      234.19     29.41 o 
  -4  16   1      412.73      372.53     28.10 o 
  -3  16   1        2.54      -14.22     26.21 o 
  -2  16   1      406.74      427.07     20.92 o 
  -1  16   1      354.97      384.62     20.29 o 
   0  16   1      154.76      125.66     17.34 o 
   1  16   1      510.38      527.71     20.74 o 
   2  16   1      158.29      150.20     17.16 o 
   3  16   1      133.11      163.92     17.70 o 
   4  16   1      991.12     1081.01     30.02 o 
   5  16   1       29.64       64.47     28.54 o 
   6  16   1      107.86      181.65     30.59 o 
   7  16   1     1216.70     1414.98     42.98 o 
   8  16   1      515.83      630.72     34.42 o 
   9  16   1       18.69       22.02     25.65 o 
  10  16   1       67.97       63.47     31.12 o 
  11  16   1      395.97      382.47     36.59 o 
  12  16   1       44.85       24.31     28.63 o 
  13  16   1      172.56      130.27     27.69 o 
  14  16   1      154.68      166.21     33.91 o 
  15  16   1       44.84       49.76     33.78 o 
 -12  17   1      143.68      215.68     36.93 o 
 -11  17   1      375.14      462.16     35.66 o 
 -10  17   1      185.98      199.97     30.65 o 
  -9  17   1      320.27      335.40     36.67 o 
  -8  17   1      161.99      153.09     33.23 o 
  -7  17   1      587.69      603.09     34.13 o 
  -6  17   1       44.73       44.53     27.65 o 
  -5  17   1      406.83      416.52     35.43 o 
  -4  17   1      187.31      149.29     31.60 o 
  -3  17   1       28.78       -2.73     28.40 o 
  -2  17   1       75.90       68.96     26.94 o 
  -1  17   1      473.15      562.29     22.46 o 
   0  17   1      160.50      156.35     18.75 o 
   1  17   1       15.93       20.61     17.26 o 
   2  17   1       42.26       22.72     18.76 o 
   3  17   1        4.39        4.73     17.07 o 
   4  17   1       79.13      101.47     29.90 o 
   5  17   1      104.47      123.96     31.24 o 
   6  17   1       23.99       45.33     29.84 o 
   7  17   1       16.89       12.67     30.88 o 
   8  17   1        0.13       18.64     30.69 o 
   9  17   1       66.88        7.85     28.49 o 
  10  17   1       36.43       25.59     25.26 o 
  11  17   1       18.50       13.09     29.28 o 
  -7  18   1        3.03      -11.76     32.97 o 
  -6  18   1       77.16       57.72     31.68 o 
  -5  18   1        2.05      -16.53     26.86 o 
  -4  18   1        0.00        9.16     24.55 o 
  -3  18   1      104.34       92.75     25.90 o 
  -2  18   1      189.88      163.40     26.23 o 
  -1  18   1      187.76      211.55     27.30 o 
   0  18   1        5.55       -5.24     16.37 o 
   1  18   1       27.72       17.96     16.74 o 
   2  18   1       11.43        1.94     17.54 o 
   3  18   1       36.17       41.16     28.59 o 
   4  18   1       94.06      134.26     31.39 o 
   5  18   1        7.33       29.29     30.69 o 
   6  18   1      258.81      251.67     34.07 o 
   7  18   1       37.39       61.12     32.75 o 
 -30   0   2      167.96      191.62     30.03 o 
 -29   0   2      385.61      338.22     50.38 o 
 -28   0   2       16.15       65.33     19.52 o 
 -27   0   2      981.40     1049.90     26.39 o 
 -26   0   2      567.40      591.94     30.61 o 
 -25   0   2        7.06       16.04     16.25 o 
 -24   0   2      967.55      880.78     40.04 o 
 -23   0   2      316.40      337.08     19.09 o 
 -22   0   2       50.64       36.57     17.48 o 
 -21   0   2       37.31       44.12     15.21 o 
 -20   0   2       16.94       11.79     15.33 o 
 -19   0   2      253.53      243.68     15.34 o 
 -18   0   2     3140.02     3180.79     32.15 o 
 -17   0   2     8432.62     8295.04     43.26 o 
 -16   0   2     3798.71     3816.27     50.10 o 
 -15   0   2      481.07      479.79     10.33 o 
 -14   0   2     4066.30     3521.22     18.06 o 
 -13   0   2     2733.53     2136.11     54.78 o 
 -12   0   2    13768.38    15233.06    175.34 o 
 -11   0   2     6605.62     7433.51     98.66 o 
 -10   0   2    15676.61    15591.29    113.16 o 
  -9   0   2       30.30       16.93      4.02 o 
  -8   0   2    12343.82    11840.04     40.27 o 
  -7   0   2     1018.05     1178.30     12.00 o 
  -6   0   2   155907.81   133000.80    568.49 o 
  -5   0   2    16915.08    16972.55     48.65 o 
  -4   0   2    37296.12    35709.85    262.60 o 
  -3   0   2     5325.22     5186.76     24.86 o 
  -2   0   2     8167.79     8471.59     29.72 o 
  -1   0   2      570.53      542.48      8.96 o 
   0   0   2     6943.65     7466.61     26.93 o 
   1   0   2    24145.88    24241.81     47.55 o 
   2   0   2    19531.84    19209.65     44.74 o 
   3   0   2      266.56      228.43      7.48 o 
   4   0   2     4374.90     4664.67     25.86 o 
   5   0   2     5597.82     5822.00     30.30 o 
   6   0   2    47234.61    45286.43     86.99 o 
   7   0   2    56696.57    54397.98    101.29 o 
   8   0   2    42578.59    40757.68     92.95 o 
   9   0   2     6516.16     5810.83     38.01 o 
  10   0   2      669.08      585.69     15.75 o 
  11   0   2     6341.34     6121.29     43.38 o 
  12   0   2      363.24      386.77     16.67 o 
  13   0   2       61.53       72.08     13.72 o 
  14   0   2      601.79      640.13     21.27 o 
  15   0   2      807.27      815.32     24.55 o 
  16   0   2      332.27      322.72     21.72 o 
  17   0   2      556.61      787.95     28.81 o 
  18   0   2    23926.91    22908.92    106.27 o 
  19   0   2       48.30      313.68     28.92 o 
  20   0   2      441.28      413.42     25.91 o 
  21   0   2     1546.33     1661.83     38.52 o 
  22   0   2      187.16      205.71     26.44 o 
  23   0   2      949.68      952.45     33.80 o 
  24   0   2     1858.86     1922.02     44.65 o 
  25   0   2        9.97       51.47     30.67 o 
  26   0   2      499.65      499.39     35.17 o 
  27   0   2      485.25      463.67     32.87 o 
  28   0   2       21.57       40.19     28.72 o 
  29   0   2      551.19      439.08     36.88 o 
 -30   1   2       59.14       75.60     19.28 o 
 -29   1   2       15.51       36.95     16.73 o 
 -28   1   2       19.12       59.79     16.36 o 
 -27   1   2      338.69      405.95     16.67 o 
 -26   1   2       91.34       98.11     13.37 o 
 -25   1   2       20.34       17.42     11.58 o 
 -24   1   2      255.75      238.94     13.26 o 
 -23   1   2        0.18       -6.98     11.67 o 
 -22   1   2       81.84       72.88     13.48 o 
 -21   1   2     2881.03     2906.66     36.59 o 
 -20   1   2      265.76      239.05     11.71 o 
 -19   1   2      261.72      263.88     11.11 o 
 -18   1   2      313.73      304.09     10.62 o 
 -17   1   2       39.18       51.40      9.04 o 
 -16   1   2     2222.91     2194.87     13.77 o 
 -15   1   2      330.95      324.10      7.63 o 
 -14   1   2        4.19        3.40      5.37 o 
 -13   1   2      508.96      514.91      9.98 o 
 -12   1   2      202.84      243.34      6.01 o 
 -11   1   2     3045.34     3472.64     37.01 o 
 -10   1   2    19832.33    20675.20     72.23 o 
  -9   1   2     7619.19     8067.13     31.07 o 
  -8   1   2    17943.10    17640.89    104.05 o 
  -7   1   2     3783.24     3917.61     16.58 o 
  -6   1   2    17469.59    18292.64     51.22 o 
  -5   1   2    15548.78    15550.28    114.14 o 
  -4   1   2     8269.91     8358.30     41.46 o 
  -3   1   2   102837.95    93533.29    280.65 o 
  -2   1   2    17248.22    17315.06    119.93 o 
  -1   1   2    14481.29    14566.46     81.91 o 
   0   1   2     5039.27     5047.27     43.06 o 
   1   1   2      422.00      409.10      9.72 o 
   2   1   2     6130.70     6113.64     44.35 o 
   3   1   2    47698.30    47906.53    214.54 o 
   4   1   2      296.60      348.29     16.90 o 
   5   1   2       56.88       65.19      5.13 o 
   6   1   2    11105.75    11835.52     50.83 o 
   7   1   2     1056.48     1008.47     18.89 o 
   8   1   2     3447.84     3350.95     16.00 o 
   9   1   2     7459.53     7804.48     46.00 o 
  10   1   2     5148.46     5264.15     27.17 o 
  11   1   2      252.25      239.16     10.24 o 
  12   1   2     1205.53     1198.71     16.01 o 
  13   1   2      748.91      703.22     13.86 o 
  14   1   2     2369.06     2409.69     34.99 o 
  15   1   2      372.49      390.67     38.50 o 
  16   1   2     7815.63     7831.00     98.92 o 
  17   1   2      118.76      205.07     18.41 o 
  18   1   2      379.46      347.89     18.49 o 
  19   1   2      101.29      109.31     17.01 o 
  20   1   2      399.97      361.33     19.14 o 
  21   1   2      265.71      264.23     17.24 o 
  22   1   2       77.61       78.70     20.28 o 
  23   1   2      157.78      152.06     19.22 o 
  24   1   2      547.25      523.31     23.06 o 
  25   1   2       13.51       40.77     20.88 o 
  26   1   2        7.55       44.70     19.98 o 
  27   1   2      841.45      825.75     53.82 o 
  28   1   2        1.29       -7.70     26.81 o 
  29   1   2        8.56      -10.22     22.59 o 
 -30   2   2      523.58      549.45     21.53 o 
 -29   2   2        5.22       45.78     17.57 o 
 -28   2   2       57.74       91.96     15.71 o 
 -27   2   2       13.13       23.63     14.43 o 
 -26   2   2       82.51       88.39     15.14 o 
 -25   2   2      300.93      286.49     16.87 o 
 -24   2   2      203.26      205.06     12.69 o 
 -23   2   2        0.00      -11.58     11.58 o 
 -22   2   2        5.11       14.72     11.53 o 
 -21   2   2     2379.72     2269.87     20.73 o 
 -20   2   2     1726.77     1705.66     18.11 o 
 -19   2   2      717.46      697.65     13.36 o 
 -18   2   2       69.97       75.09     11.19 o 
 -17   2   2      127.40      106.26      7.94 o 
 -16   2   2      149.18      133.04      8.16 o 
 -15   2   2     2066.93     1977.14     24.16 o 
 -14   2   2     1019.62      955.16     10.66 o 
 -13   2   2        6.50       17.40      7.91 o 
 -12   2   2     8646.27     8470.29     38.19 o 
 -11   2   2     2308.89     2341.19     25.88 o 
 -10   2   2     5507.03     5957.27     21.85 o 
  -9   2   2     6658.06     7177.39     29.05 o 
  -8   2   2     1584.09     1732.71     10.31 o 
  -7   2   2     2627.63     2677.33     18.00 o 
  -6   2   2    12251.56    12390.45     65.75 o 
  -5   2   2      434.52      521.24      5.21 o 
  -4   2   2    12454.03    11976.83     79.00 o 
  -3   2   2      374.27      444.56      4.67 o 
  -2   2   2    10701.67    10583.55     24.48 o 
  -1   2   2     8225.88     8662.15     93.69 o 
   0   2   2      317.10      327.89      5.12 o 
   1   2   2     3936.80     3917.97     21.33 o 
   2   2   2    17487.15    17555.50     88.16 o 
   3   2   2     2594.76     2513.70     12.83 o 
   4   2   2    20316.23    20647.58    103.50 o 
   5   2   2     5952.59     5904.32     25.29 o 
   6   2   2       15.78       16.00      3.99 o 
   7   2   2       23.34       14.88      4.48 o 
   8   2   2     8004.36     8417.43     24.99 o 
   9   2   2    13400.64    12890.13     91.89 o 
  10   2   2     2404.92     2383.51     15.67 o 
  11   2   2      133.11      133.30     13.58 o 
  12   2   2    13054.84    13243.16    109.52 o 
  13   2   2       43.19       77.66      8.56 o 
  14   2   2      750.56      709.54     22.24 o 
  15   2   2     4063.32     4252.92     64.87 o 
  16   2   2      837.11      901.58     76.26 o 
  17   2   2      608.43      648.82     19.21 o 
  18   2   2     1945.07     2013.20     27.12 o 
  19   2   2     2145.94     2053.86     32.62 o 
  20   2   2     3627.42     3548.46     71.91 o 
  21   2   2       12.97        6.70     15.64 o 
  22   2   2       53.91       43.81     20.51 o 
  23   2   2      149.37      161.13     21.60 o 
  24   2   2      259.06      351.80     21.04 o 
  25   2   2      592.72      647.68     25.12 o 
  26   2   2       23.73       45.33     20.23 o 
  27   2   2       57.43       48.95     19.34 o 
  28   2   2      172.43      161.76     68.13 o 
  29   2   2       28.85       -3.89     23.59 o 
 -29   3   2        3.46        0.77     15.07 o 
 -28   3   2       38.69       27.73     15.93 o 
 -27   3   2      110.56       80.57     15.11 o 
 -26   3   2      138.28      130.49     15.94 o 
 -25   3   2       17.89        4.39     13.89 o 
 -24   3   2      455.24      495.94     19.48 o 
 -23   3   2     1174.07     1153.88     28.28 o 
 -22   3   2       24.59        6.74     13.58 o 
 -21   3   2      957.52      889.17     15.07 o 
 -20   3   2      187.91      206.25     13.29 o 
 -19   3   2        0.20       -7.64     11.85 o 
 -18   3   2       22.43        6.85      8.66 o 
 -17   3   2      203.07      180.84      8.59 o 
 -16   3   2        4.45       10.05      6.96 o 
 -15   3   2     1098.33      962.70     11.36 o 
 -14   3   2     1318.74     1135.04     16.12 o 
 -13   3   2      182.83      222.53      7.36 o 
 -12   3   2      878.31      893.07      8.71 o 
 -11   3   2     1894.78     2227.02     12.75 o 
 -10   3   2     2115.70     2096.18     11.96 o 
  -9   3   2     1433.15     1427.97     10.56 o 
  -8   3   2     4682.60     5031.28     32.77 o 
  -7   3   2     5922.48     5800.54     43.53 o 
  -6   3   2     3826.61     3728.40     24.40 o 
  -5   3   2     1717.25     1660.17      7.19 o 
  -4   3   2     3417.36     3681.27     35.73 o 
  -3   3   2    11442.67    11561.26     63.84 o 
  -2   3   2     2025.37     2035.74     11.56 o 
  -1   3   2    14089.86    14089.26    110.47 o 
   0   3   2   268558.03   213011.55    854.31 o 
   1   3   2    66418.71    63575.79    437.77 o 
   2   3   2     5734.63     5593.26     71.25 o 
   3   3   2     4371.35     4067.14     23.11 o 
   4   3   2      345.91      436.79      6.45 o 
   5   3   2     2655.76     2780.04     20.62 o 
   6   3   2       13.14       31.73      4.85 o 
   7   3   2     1327.86     1413.40     10.43 o 
   8   3   2     6944.31     7427.47     30.65 o 
   9   3   2       76.25       99.67      6.45 o 
  10   3   2     3959.01     4122.07     39.20 o 
  11   3   2        5.14        3.54      7.03 o 
  12   3   2     1318.43     1367.76     30.24 o 
  13   3   2     3748.79     3836.49     48.44 o 
  14   3   2     2551.41     2581.04     24.32 o 
  15   3   2     1696.45     1669.00     17.53 o 
  16   3   2      384.84      411.44     12.76 o 
  17   3   2     1366.85     1382.13     17.59 o 
  18   3   2     2115.25     2049.54     21.15 o 
  19   3   2      494.44      532.86     15.36 o 
  20   3   2      306.11      297.13     17.89 o 
  21   3   2     1090.23     1084.89     23.97 o 
  22   3   2       15.32       38.40     18.65 o 
  23   3   2      301.98      309.00     29.23 o 
  24   3   2     2899.30     3063.39     37.59 o 
  25   3   2      418.57      463.56     23.04 o 
  26   3   2      183.39      164.77     30.15 o 
  27   3   2       92.06       99.14     29.96 o 
  28   3   2        7.15        9.29     46.12 o 
  29   3   2       55.24       41.45     27.18 o 
 -29   4   2      219.58      252.98     22.03 o 
 -28   4   2      342.76      316.85     35.02 o 
 -27   4   2       14.23       14.98     15.53 o 
 -26   4   2       68.58       69.60     15.76 o 
 -25   4   2       72.33       56.15     14.17 o 
 -24   4   2       88.50       38.82     14.09 o 
 -23   4   2       24.29        0.12     14.31 o 
 -22   4   2     1202.23     1120.81     34.99 o 
 -21   4   2     1601.56     1565.41     30.12 o 
 -20   4   2      825.00      883.45     22.52 o 
 -19   4   2     1544.49     1520.62     30.23 o 
 -18   4   2     2071.69     1989.06     16.94 o 
 -17   4   2     3721.07     3690.52     35.01 o 
 -16   4   2      873.81      860.04     11.55 o 
 -15   4   2     5400.86     5220.57     28.87 o 
 -14   4   2      351.24      357.96     13.92 o 
 -13   4   2     2864.34     2897.76     17.79 o 
 -12   4   2     2876.95     2912.20     15.43 o 
 -11   4   2     2204.82     2220.39     27.93 o 
 -10   4   2      441.57      415.38      8.16 o 
  -9   4   2     1828.01     1522.92     11.11 o 
  -8   4   2      149.23      259.03     11.66 o 
  -7   4   2      609.20      698.84      6.31 o 
  -6   4   2     1906.53     2268.72     15.29 o 
  -5   4   2     3775.83     3482.76     17.17 o 
  -4   4   2     8752.71     8556.93     45.59 o 
  -3   4   2    84529.46    80522.73    970.43 o 
  -2   4   2     5441.58     6321.18     31.96 o 
  -1   4   2     5834.53     6315.57     17.42 o 
   0   4   2    41838.63    41679.23    165.46 o 
   1   4   2      491.93      503.93     10.42 o 
   2   4   2     2932.79     2797.01     11.09 o 
   3   4   2      595.60      639.71      9.13 o 
   4   4   2    16403.68    16098.62     76.11 o 
   5   4   2     4469.62     4286.40     15.12 o 
   6   4   2     4779.02     5236.56     17.47 o 
   7   4   2    16897.36    17433.49     64.60 o 
   8   4   2     3964.33     3836.50     18.09 o 
   9   4   2    25258.78    25411.50    153.25 o 
  10   4   2       24.94       62.13      6.51 o 
  11   4   2     7975.04     8221.50     41.40 o 
  12   4   2     1374.21     1368.45     19.58 o 
  13   4   2     1319.10     1347.98     15.21 o 
  14   4   2      633.32      627.19     12.36 o 
  15   4   2     5073.03     4917.45     27.01 o 
  16   4   2       65.09       78.46     11.39 o 
  17   4   2      524.46      538.98     14.22 o 
  18   4   2       10.07       26.97     12.02 o 
  19   4   2      154.17      149.52     13.29 o 
  20   4   2     1703.75     1646.99     35.87 o 
  21   4   2        8.04       29.09     12.98 o 
  22   4   2       96.32       76.01     16.89 o 
  23   4   2        0.61        2.27     17.66 o 
  24   4   2        0.24      -11.94     16.51 o 
  25   4   2       65.41       74.97     18.83 o 
  26   4   2      345.18      361.82     22.03 o 
  27   4   2       20.42       35.88     38.81 o 
  28   4   2      921.10     1006.40     41.22 o 
 -29   5   2      896.41     1057.43     30.65 o 
 -28   5   2       16.27       28.99     20.96 o 
 -27   5   2      289.21      260.60     20.36 o 
 -26   5   2      285.14      220.00     31.47 o 
 -25   5   2      225.57      241.85     20.36 o 
 -24   5   2      110.62       85.74     17.74 o 
 -23   5   2      275.37      263.64     18.05 o 
 -22   5   2      409.09      406.65     28.84 o 
 -21   5   2      710.50      696.67     29.57 o 
 -20   5   2      251.79      254.36     16.22 o 
 -19   5   2      362.55      335.99     15.82 o 
 -18   5   2     4888.41     4807.87     49.23 o 
 -17   5   2     3507.32     3470.03     35.36 o 
 -16   5   2     3732.09     3487.64     67.90 o 
 -15   5   2     6586.35     6648.64     58.29 o 
 -14   5   2      647.19      687.29     11.11 o 
 -13   5   2      231.56      212.94      8.28 o 
 -12   5   2     8623.95     8903.82     28.61 o 
 -11   5   2        6.52       10.45      5.89 o 
 -10   5   2      108.85      112.43      3.78 o 
  -9   5   2     9686.53     9465.02     33.31 o 
  -8   5   2      809.85      869.01      6.18 o 
  -7   5   2      824.12      875.93      6.04 o 
  -6   5   2      465.85      510.74      8.38 o 
  -5   5   2     5713.52     5320.01     30.96 o 
  -4   5   2     1750.53     1702.23      8.22 o 
  -3   5   2    14975.08    14172.73     60.69 o 
  -2   5   2     5175.19     5256.36     35.97 o 
  -1   5   2     2033.90     2174.57     12.20 o 
   0   5   2     7644.31     7477.82     32.61 o 
   1   5   2     1271.30     1324.78      8.07 o 
   2   5   2     9369.22     9481.16     35.00 o 
   3   5   2     4418.68     4541.29     22.55 o 
   4   5   2       72.00       96.56      4.04 o 
   5   5   2      639.36      779.50      6.43 o 
   6   5   2     9786.34     9104.29     34.14 o 
   7   5   2     1620.00     2009.55     17.65 o 
   8   5   2        1.75       10.89      7.41 o 
   9   5   2    13643.53    13823.96     35.15 o 
  10   5   2      725.32      715.80      9.52 o 
  11   5   2     1262.61     1348.31     19.22 o 
  12   5   2      874.18      825.77     10.72 o 
  13   5   2        0.12        6.21      8.70 o 
  14   5   2     1910.81     1943.18     18.05 o 
  15   5   2      382.22      384.58     12.37 o 
  16   5   2       23.67       -2.30     10.24 o 
  17   5   2      290.92      245.81     15.29 o 
  18   5   2     1538.92     1522.38     43.53 o 
  19   5   2     4264.82     4288.82     29.99 o 
  20   5   2     2334.12     2236.70     23.74 o 
  21   5   2      293.49      346.12     31.17 o 
  22   5   2       11.27        1.07     12.64 o 
  23   5   2        0.73       -5.48     13.30 o 
  24   5   2      345.20      320.30     15.56 o 
  25   5   2       16.09        2.83     15.70 o 
  26   5   2      262.35      235.66     20.53 o 
  27   5   2      291.58      294.71     30.41 o 
  28   5   2       83.94       82.46     20.38 o 
 -28   6   2       22.70        2.43     21.11 o 
 -27   6   2       12.30      -19.79     19.94 o 
 -26   6   2       37.76       -3.21     15.99 o 
 -25   6   2      183.83      146.96     19.15 o 
 -24   6   2      103.82       95.03     18.71 o 
 -23   6   2       19.20       17.64     20.39 o 
 -22   6   2        2.82        6.33     22.91 o 
 -21   6   2     2288.10     2183.39     39.25 o 
 -20   6   2      662.63      633.60     22.07 o 
 -19   6   2       52.91       52.94     14.77 o 
 -18   6   2       49.06       58.69     13.31 o 
 -17   6   2       67.35       56.91     13.35 o 
 -16   6   2        3.39       -9.98     11.92 o 
 -15   6   2       75.67       68.07     11.35 o 
 -14   6   2        0.56        3.34     10.66 o 
 -13   6   2     1486.54     1602.25     19.48 o 
 -12   6   2      352.39      339.18     15.53 o 
 -11   6   2        0.45       -6.80      9.60 o 
 -10   6   2      237.66      211.09      6.50 o 
  -9   6   2      256.54      306.23      4.85 o 
  -8   6   2       48.06       57.28      3.65 o 
  -7   6   2      952.32     1015.82     10.47 o 
  -6   6   2      840.51      909.20      7.77 o 
  -5   6   2    10505.73    10847.03     51.56 o 
  -4   6   2      633.89      566.80      5.52 o 
  -3   6   2     1007.73      965.39      8.41 o 
  -2   6   2       74.92       84.37      5.37 o 
  -1   6   2     2622.18     2732.09     25.14 o 
   0   6   2     5279.43     6100.57     36.95 o 
   1   6   2     3066.23     3396.96     15.14 o 
   2   6   2      118.74      172.75      3.56 o 
   3   6   2    10166.23     9868.73     70.09 o 
   4   6   2      221.39      226.23      7.06 o 
   5   6   2     2407.77     2481.43     16.62 o 
   6   6   2     2121.09     2384.18     15.05 o 
   7   6   2        1.08       13.42      5.02 o 
   8   6   2       80.83       89.48      5.85 o 
   9   6   2     2178.19     2363.50     13.99 o 
  10   6   2      219.87      204.68     13.58 o 
  11   6   2     1257.36     1291.98     18.15 o 
  12   6   2      101.20      120.32      9.09 o 
  13   6   2      197.31      230.63     10.23 o 
  14   6   2      767.63      740.63     13.48 o 
  15   6   2     2244.02     2074.48     20.56 o 
  16   6   2        4.13       -0.28     10.40 o 
  17   6   2      145.19      125.69     12.02 o 
  18   6   2     1138.49     1145.08     23.13 o 
  19   6   2     1302.20     1259.75     19.51 o 
  20   6   2       65.18       60.96     12.54 o 
  21   6   2       57.95       71.95     13.42 o 
  22   6   2        9.89       24.27     12.69 o 
  23   6   2      358.50      361.54     20.15 o 
  24   6   2       52.15       24.38     13.73 o 
  25   6   2       73.48       67.01     14.56 o 
  26   6   2       25.39       20.11     18.16 o 
  27   6   2      375.27      423.54     57.43 o 
  28   6   2        1.90       38.84     47.76 o 
 -28   7   2      113.52      108.02     22.24 o 
 -27   7   2      179.49      194.46     21.75 o 
 -26   7   2      315.03      319.63     19.43 o 
 -25   7   2      104.98       51.83     18.60 o 
 -24   7   2      280.43      200.16     19.82 o 
 -23   7   2        7.81      -16.92     19.84 o 
 -22   7   2        0.15      -14.86     14.86 o 
 -21   7   2      287.58      263.63     17.20 o 
 -20   7   2       25.58       25.13     15.38 o 
 -19   7   2      234.83      191.82     16.22 o 
 -18   7   2       77.15       63.22     13.47 o 
 -17   7   2       39.25       27.09     13.01 o 
 -16   7   2        3.56       -3.48     12.33 o 
 -15   7   2       96.08       85.81     23.18 o 
 -14   7   2      810.10      728.68     24.99 o 
 -13   7   2      370.36      395.43     13.46 o 
 -12   7   2      180.22      192.10     11.42 o 
 -11   7   2       36.28       44.06     10.06 o 
 -10   7   2        0.87       -9.06      9.06 o 
  -9   7   2     1195.51     1224.13     43.84 o 
  -8   7   2      124.66      156.50      6.08 o 
  -7   7   2      663.71      618.20      7.43 o 
  -6   7   2     1881.61     1953.65     10.40 o 
  -5   7   2      476.95      566.37      7.88 o 
  -4   7   2        4.08        5.97      3.78 o 
  -3   7   2     2735.78     2605.94     21.66 o 
  -2   7   2       93.29       85.61      4.95 o 
  -1   7   2      864.95      831.74      6.59 o 
   0   7   2     4917.23     5814.49     17.93 o 
   1   7   2      303.45      350.01      6.57 o 
   2   7   2      738.71      643.72      6.31 o 
   3   7   2     1958.89     1783.48     19.61 o 
   4   7   2     3764.05     3881.25     33.43 o 
   5   7   2      946.85     1015.65      7.31 o 
   6   7   2     1051.69      940.11      7.79 o 
   7   7   2      307.11      371.37      6.43 o 
   8   7   2     5003.93     5012.92     17.23 o 
   9   7   2     1340.12     1396.01     11.81 o 
  10   7   2     2538.85     2520.39     17.42 o 
  11   7   2       85.12      104.17      8.36 o 
  12   7   2      381.94      416.46     11.14 o 
  13   7   2       15.08       16.60      9.25 o 
  14   7   2      780.65      770.46     14.08 o 
  15   7   2     2153.34     2198.38     20.66 o 
  16   7   2       21.45       20.72     16.97 o 
  17   7   2      999.19      937.05     16.34 o 
  18   7   2      276.96      297.61     16.27 o 
  19   7   2      136.19      114.64     12.79 o 
  20   7   2     1144.21     1200.30     39.82 o 
  21   7   2      529.79      555.59     45.71 o 
  22   7   2      441.30      483.68     20.71 o 
  23   7   2       25.77       18.80     16.79 o 
  24   7   2       32.87       11.01     17.70 o 
  25   7   2      142.64      124.79     18.05 o 
  26   7   2       22.88       27.06     19.43 o 
  27   7   2      281.62      358.16     34.98 o 
 -27   8   2      212.59      198.59     26.30 o 
 -26   8   2      123.63      106.82     18.21 o 
 -25   8   2        5.38        2.14     18.73 o 
 -24   8   2      266.48      238.29     18.51 o 
 -23   8   2        7.26      -16.24     16.24 o 
 -22   8   2      145.24      132.11     16.99 o 
 -21   8   2     1595.47     1566.32     31.71 o 
 -20   8   2       40.05       36.71     15.08 o 
 -19   8   2      460.08      467.15     17.71 o 
 -18   8   2     1045.53      968.55     21.38 o 
 -17   8   2        3.45       -4.88     12.70 o 
 -16   8   2      173.79      185.82     13.54 o 
 -15   8   2      855.33      807.49     27.65 o 
 -14   8   2      114.02      112.69     12.96 o 
 -13   8   2      207.40      207.29     12.53 o 
 -12   8   2     5320.88     5145.46     50.03 o 
 -11   8   2    13015.45    12652.42     63.69 o 
 -10   8   2     2385.57     2486.58     38.82 o 
  -9   8   2     5162.85     4881.90     27.74 o 
  -8   8   2     1205.73     1251.63     14.69 o 
  -7   8   2      491.68      491.04     11.14 o 
  -6   8   2     4951.13     5383.14     27.88 o 
  -5   8   2       55.03       61.89      7.08 o 
  -4   8   2      767.80      909.81     10.90 o 
  -3   8   2     4926.56     4731.19     31.33 o 
  -2   8   2     1891.09     1863.93     17.33 o 
  -1   8   2       70.67       62.86      5.43 o 
   0   8   2      323.49      299.86     11.13 o 
   1   8   2        0.09        6.78      3.96 o 
   2   8   2      296.19      295.79      6.84 o 
   3   8   2    16639.09    16254.10    116.31 o 
   4   8   2      555.79      650.59     11.94 o 
   5   8   2     3769.91     3507.11     38.19 o 
   6   8   2     4326.14     4608.95     21.98 o 
   7   8   2     1058.54      999.72     10.30 o 
   8   8   2      171.31      157.81      9.87 o 
   9   8   2      724.13      758.77     15.27 o 
  10   8   2     1976.72     1885.69     21.72 o 
  11   8   2     2782.05     2846.75     42.72 o 
  12   8   2     7694.50     7529.42     75.12 o 
  13   8   2     2885.36     2775.71     27.64 o 
  14   8   2     2610.57     2634.73     28.37 o 
  15   8   2     1883.75     1700.19     43.07 o 
  16   8   2      163.86      159.06     23.78 o 
  17   8   2      121.01       83.21     15.24 o 
  18   8   2        0.14      -15.38     15.38 o 
  19   8   2       89.14       59.71     15.94 o 
  20   8   2       13.20       12.58     17.36 o 
  21   8   2      226.08      226.63     38.11 o 
  22   8   2       29.22       21.68     15.94 o 
  23   8   2      114.92      113.13     47.21 o 
  24   8   2      195.20      219.19     45.66 o 
  25   8   2       59.53       63.24     21.41 o 
  26   8   2       11.21       13.17     20.12 o 
 -26   9   2      227.49      238.99     33.01 o 
 -25   9   2        0.84       -9.34     29.91 o 
 -24   9   2      154.97      158.14     25.39 o 
 -23   9   2      306.04      265.31     19.48 o 
 -22   9   2        8.77      -10.56     21.25 o 
 -21   9   2       18.35       17.93     21.46 o 
 -20   9   2        0.89        5.62     21.03 o 
 -19   9   2       83.83       49.26     22.84 o 
 -18   9   2      698.98      602.86     29.67 o 
 -17   9   2     1575.61     1619.14     37.40 o 
 -16   9   2       71.94       96.78     21.96 o 
 -15   9   2      389.13      343.17     22.66 o 
 -14   9   2      334.32      317.85     22.70 o 
 -13   9   2      310.07      325.42     24.83 o 
 -12   9   2     1932.56     2011.38     36.87 o 
 -11   9   2      978.86     1054.69     28.92 o 
 -10   9   2        2.64        1.40     18.38 o 
  -9   9   2      106.40      119.57     20.41 o 
  -8   9   2     1130.03     1079.97     27.41 o 
  -7   9   2        8.24       20.93     10.92 o 
  -6   9   2      387.23      402.37     10.82 o 
  -5   9   2     2232.90     2286.94     16.76 o 
  -4   9   2     7379.01     7332.35     31.14 o 
  -3   9   2     6401.36     6688.61     54.04 o 
  -2   9   2     2887.77     2822.45     21.09 o 
  -1   9   2      362.04      342.19      6.72 o 
   0   9   2      257.66      236.67      8.26 o 
   1   9   2     3794.69     3654.84     24.98 o 
   2   9   2      240.53      233.09      8.12 o 
   3   9   2      178.20      141.84      7.63 o 
   4   9   2      195.34      170.08      8.26 o 
   5   9   2     1088.83     1025.14     15.13 o 
   6   9   2       71.82       78.85     12.11 o 
   7   9   2       39.41       36.18      8.17 o 
   8   9   2     2668.58     2703.48     43.09 o 
   9   9   2     1224.23     1100.40     16.06 o 
  10   9   2       57.04       37.84      9.65 o 
  11   9   2      862.71      873.77     22.15 o 
  12   9   2       98.37      111.33     13.98 o 
  13   9   2     1707.21     1679.29     33.09 o 
  14   9   2      111.88      105.34     14.62 o 
  15   9   2      813.02      795.90     25.30 o 
  16   9   2      884.11      863.66     20.55 o 
  17   9   2       26.41       18.33     14.56 o 
  18   9   2      379.96      362.67     28.39 o 
  19   9   2        7.31       17.10     16.72 o 
  20   9   2      392.51      386.18     41.07 o 
  21   9   2      252.09      259.36     18.94 o 
  22   9   2      198.84      159.44     18.09 o 
  23   9   2       27.29        7.90     16.64 o 
  24   9   2       69.94       88.56     31.93 o 
  25   9   2       35.07       28.87     54.48 o 
 -25  10   2      549.85      590.35     34.00 o 
 -24  10   2      200.93      200.19     20.78 o 
 -23  10   2       15.85        6.83     16.59 o 
 -22  10   2        3.58       -7.64     22.81 o 
 -21  10   2     1039.14     1015.10     33.47 o 
 -20  10   2       62.85       63.39     21.11 o 
 -19  10   2        7.02        0.57     21.08 o 
 -18  10   2      408.84      438.27     27.88 o 
 -17  10   2     3028.98     2977.67     47.43 o 
 -16  10   2        0.14       14.39     21.88 o 
 -15  10   2     1241.54     1384.71     35.06 o 
 -14  10   2      303.85      334.00     25.32 o 
 -13  10   2      682.90      725.57     29.76 o 
 -12  10   2       46.74       71.42     23.29 o 
 -11  10   2     2550.11     2630.77     42.53 o 
 -10  10   2      858.20      850.34     28.86 o 
  -9  10   2      235.61      232.53     21.73 o 
  -8  10   2     1656.75     1719.23     33.97 o 
  -7  10   2      530.15      558.59     15.36 o 
  -6  10   2      673.90      682.54     11.92 o 
  -5  10   2       12.49       25.08      8.48 o 
  -4  10   2     9177.82     9315.34     56.97 o 
  -3  10   2      897.31      802.05     16.56 o 
  -2  10   2      996.41      995.02     17.45 o 
  -1  10   2     1155.57     1303.85     19.04 o 
   0  10   2      136.87       92.11     12.28 o 
   1  10   2      421.46      398.71     14.32 o 
   2  10   2      206.16      240.29     14.05 o 
   3  10   2     7768.45     7661.43     40.55 o 
   4  10   2     5493.58     5329.63     34.89 o 
   5  10   2      702.60      720.72     17.34 o 
   6  10   2       78.56       95.06     12.94 o 
   7  10   2     3916.24     3859.79     38.33 o 
   8  10   2        5.29       12.99     13.26 o 
   9  10   2        8.03       18.67     12.99 o 
  10  10   2      485.39      444.55     16.27 o 
  11  10   2      276.07      285.70     15.43 o 
  12  10   2      952.73      936.37     33.19 o 
  13  10   2     1799.44     1890.96     63.35 o 
  14  10   2     1100.21     1178.79     21.99 o 
  15  10   2      711.70      710.32     19.32 o 
  16  10   2      315.73      303.80     17.41 o 
  17  10   2     1057.78     1026.10     53.10 o 
  18  10   2      358.26      333.74     41.48 o 
  19  10   2        6.30       19.95     15.35 o 
  20  10   2      859.27      989.78     25.69 o 
  21  10   2      386.36      407.28     29.71 o 
  22  10   2       50.68       38.94     18.58 o 
  23  10   2       23.51       10.27     17.64 o 
  24  10   2      334.28      386.46     49.62 o 
 -24  11   2       27.41       16.68     18.21 o 
 -23  11   2      213.13      253.52     21.03 o 
 -22  11   2       59.37       51.63     17.83 o 
 -21  11   2        7.32       -5.39     19.88 o 
 -20  11   2       91.30       75.25     32.41 o 
 -19  11   2       65.33       51.77     26.18 o 
 -18  11   2      991.73      938.73     36.38 o 
 -17  11   2     1185.26     1330.39     39.66 o 
 -16  11   2       92.00      103.92     27.31 o 
 -15  11   2        1.85        9.44     24.31 o 
 -14  11   2       10.32       12.83     23.87 o 
 -13  11   2     1502.27     1507.57     37.47 o 
 -12  11   2      217.91      237.11     25.88 o 
 -11  11   2      256.95      257.30     25.65 o 
 -10  11   2      343.33      326.85     25.46 o 
  -9  11   2       32.52       36.70     22.08 o 
  -8  11   2      911.96      937.57     46.11 o 
  -7  11   2      275.83      293.69     15.38 o 
  -6  11   2     1161.40     1155.81     31.22 o 
  -5  11   2       25.46       13.81     12.11 o 
  -4  11   2        1.39        7.83     12.27 o 
  -3  11   2     3346.52     3219.19     28.30 o 
  -2  11   2      355.50      370.04     19.24 o 
  -1  11   2      409.44      440.12     19.85 o 
   0  11   2      344.70      360.76     14.74 o 
   1  11   2     2356.58     2484.83     26.37 o 
   2  11   2     1220.84     1182.91     27.16 o 
   3  11   2      100.01       93.31     14.44 o 
   4  11   2        9.61       11.73     14.20 o 
   5  11   2       11.72        9.77     12.91 o 
   6  11   2        1.97       -4.38     14.60 o 
   7  11   2     2678.08     2440.26     34.91 o 
   8  11   2       53.34       57.56     14.48 o 
   9  11   2      109.45      108.13     14.61 o 
  10  11   2        2.06        4.47     13.21 o 
  11  11   2     1209.23     1244.48     37.35 o 
  12  11   2      548.06      529.61     28.29 o 
  13  11   2      343.35      299.53     29.55 o 
  14  11   2        0.31      -15.32     24.71 o 
  15  11   2        0.02       -3.93     24.72 o 
  16  11   2      138.05      126.28     27.93 o 
  17  11   2      145.25      126.98     26.56 o 
  18  11   2      709.76      663.67     37.17 o 
  19  11   2       86.94       87.29     26.45 o 
  20  11   2        0.00       16.83     32.63 o 
  21  11   2      936.80      920.39     37.15 o 
  22  11   2      386.34      442.60     35.98 o 
  23  11   2      235.90      241.31     30.29 o 
 -23  12   2       30.27        6.53     21.22 o 
 -22  12   2      254.50      284.09     60.07 o 
 -21  12   2        2.08        2.07     24.39 o 
 -20  12   2      407.70      404.53     20.35 o 
 -19  12   2        0.88      -14.06     17.47 o 
 -18  12   2       91.47       80.91     19.56 o 
 -17  12   2       83.93       92.33     25.15 o 
 -16  12   2      655.87      567.51     40.41 o 
 -15  12   2        2.93       14.05     24.52 o 
 -14  12   2      321.97      313.72     26.06 o 
 -13  12   2       27.13       33.36     14.73 o 
 -12  12   2     3188.78     3260.04     57.19 o 
 -11  12   2      148.60      133.75     16.22 o 
 -10  12   2        3.53      -14.24     14.24 o 
  -9  12   2     3049.61     2920.16     48.25 o 
  -8  12   2      584.38      621.45     29.69 o 
  -7  12   2      250.05      258.16     23.68 o 
  -6  12   2       22.59       26.62     21.01 o 
  -5  12   2      231.17      241.57     17.36 o 
  -4  12   2      326.67      319.83     15.88 o 
  -3  12   2      671.41      702.71     34.50 o 
  -2  12   2      785.72      755.91     18.70 o 
  -1  12   2     1564.80     1439.16     22.78 o 
   0  12   2      332.74      346.06     25.49 o 
   1  12   2     1380.17     1419.78     38.51 o 
   2  12   2      174.94      169.39     22.07 o 
   3  12   2      205.29      204.38     16.18 o 
   4  12   2       84.11       63.58     14.82 o 
   5  12   2      450.02      472.46     18.23 o 
   6  12   2      186.30      194.73     16.26 o 
   7  12   2      763.27      832.01     25.01 o 
   8  12   2      847.41      885.61     20.51 o 
   9  12   2      270.09      250.89     16.37 o 
  10  12   2      171.21      146.27     15.41 o 
  11  12   2       51.52       50.51     23.12 o 
  12  12   2     1270.20     1250.34     38.43 o 
  13  12   2        7.19        9.50     25.17 o 
  14  12   2       35.93       27.25     25.11 o 
  15  12   2      151.78       85.17     28.34 o 
  16  12   2        9.54      -15.21     24.01 o 
  18  12   2       83.21       53.90     28.74 o 
  19  12   2      164.17      167.66     31.38 o 
  20  12   2      154.34      192.04     32.95 o 
  21  12   2      113.51      147.48     28.66 o 
  22  12   2       57.74       85.94     33.76 o 
 -21  13   2       49.48       45.94     20.38 o 
 -20  13   2      772.65      738.67     24.34 o 
 -19  13   2       38.01       25.68     17.36 o 
 -18  13   2     1001.89     1046.72     27.47 o 
 -17  13   2      280.18      271.80     21.47 o 
 -16  13   2        6.29        4.77     23.78 o 
 -15  13   2      196.92      181.50     36.88 o 
 -14  13   2       25.55      -16.01     17.54 o 
 -13  13   2      124.87       79.84     17.73 o 
 -12  13   2       35.72        0.43     24.64 o 
 -11  13   2      691.65      674.81     30.80 o 
 -10  13   2      600.48      624.54     32.49 o 
  -9  13   2     1941.38     1958.43     43.68 o 
  -8  13   2     1487.60     1443.77     37.82 o 
  -7  13   2      658.13      658.28     30.67 o 
  -6  13   2      588.91      577.37     30.78 o 
  -5  13   2       14.55       16.59     22.52 o 
  -4  13   2      133.17      115.65     14.32 o 
  -3  13   2      663.13      632.41     29.59 o 
  -2  13   2       57.48       42.13     13.78 o 
  -1  13   2       68.28       49.96     14.33 o 
   0  13   2     1738.37     1698.44     37.67 o 
   1  13   2      243.17      242.07     16.46 o 
   2  13   2      618.78      659.98     19.76 o 
   3  13   2      516.48      564.51     19.05 o 
   4  13   2     1138.28     1137.14     22.14 o 
   5  13   2        0.33       32.07     15.46 o 
   6  13   2     2378.64     2375.02     29.52 o 
   7  13   2       20.09       19.45     15.08 o 
   8  13   2      661.41      647.85     25.01 o 
   9  13   2     1113.63     1082.83     24.41 o 
  10  13   2        1.90       -5.92     27.20 o 
  11  13   2     1302.53     1236.31     37.59 o 
  12  13   2        2.25        2.59     24.87 o 
  13  13   2      435.78      377.18     32.25 o 
  14  13   2        0.02       -3.56     25.26 o 
  15  13   2      554.74      563.84     33.17 o 
  16  13   2      504.59      552.07     36.32 o 
  17  13   2      807.46      790.35     37.10 o 
  18  13   2       20.99       -5.36     30.28 o 
  19  13   2        5.22        3.34     30.87 o 
  20  13   2      168.00      163.15     27.74 o 
 -19  14   2       72.78       41.52     18.00 o 
 -18  14   2        4.61      -11.28     18.16 o 
 -17  14   2      107.55       91.03     18.96 o 
 -16  14   2        2.42       41.93     26.85 o 
 -15  14   2        0.59       15.45     29.60 o 
 -14  14   2      217.49      190.12     28.35 o 
 -13  14   2      266.10      215.67     28.99 o 
 -12  14   2       15.63      -24.11     28.34 o 
 -11  14   2      311.58      278.39     27.87 o 
 -10  14   2      204.48      237.39     29.30 o 
  -9  14   2        3.19       -7.74     25.96 o 
  -8  14   2      115.17      102.14     23.64 o 
  -7  14   2      516.32      516.13     31.86 o 
  -6  14   2      488.16      521.13     29.33 o 
  -5  14   2      396.06      433.01     30.21 o 
  -4  14   2        7.73       -0.28     23.10 o 
  -3  14   2       11.97       -2.92     14.55 o 
  -2  14   2      181.60      153.75     15.73 o 
  -1  14   2      320.75      319.98     17.36 o 
   0  14   2      128.08      104.57     15.01 o 
   1  14   2      409.83      391.21     42.82 o 
   2  14   2      138.07      175.97     22.70 o 
   3  14   2      922.81      911.37     21.94 o 
   4  14   2       61.36       91.41     17.50 o 
   5  14   2      827.58      886.92     23.13 o 
   6  14   2      501.10      518.07     20.00 o 
   7  14   2      488.31      486.21     19.20 o 
   8  14   2      131.93      152.01     16.76 o 
   9  14   2       41.13       26.23     27.69 o 
  10  14   2        0.50      -28.23     28.23 o 
  11  14   2      254.76      200.79     26.90 o 
  12  14   2       82.90       54.20     25.98 o 
  13  14   2        2.02       -0.29     29.07 o 
  14  14   2       76.28       60.41     30.23 o 
  15  14   2      131.94      104.71     26.26 o 
  16  14   2      302.47      295.28     32.51 o 
  17  14   2      384.19      275.89     35.27 o 
  18  14   2       52.25       15.20     27.01 o 
  19  14   2      296.84      301.20     35.50 o 
 -17  15   2      118.60      136.09     31.46 o 
 -16  15   2      219.18      277.39     34.96 o 
 -15  15   2       30.97       48.40     26.53 o 
 -14  15   2      314.94      368.13     35.15 o 
 -13  15   2       50.09       28.19     24.67 o 
 -12  15   2      140.30      150.45     31.75 o 
 -11  15   2       53.96       42.09     26.70 o 
 -10  15   2      258.92      268.39     31.12 o 
  -9  15   2      222.18      205.05     28.52 o 
  -8  15   2       12.90       23.02     26.77 o 
  -7  15   2      417.48      446.63     30.09 o 
  -6  15   2        0.75       16.48     26.46 o 
  -5  15   2        4.32        4.99     22.15 o 
  -4  15   2      119.88      120.35     27.63 o 
  -3  15   2        0.17       -9.03     22.15 o 
  -2  15   2       11.26        1.62     15.19 o 
  -1  15   2      149.87      116.24     16.54 o 
   0  15   2      208.07      213.16     16.88 o 
   1  15   2      255.86      237.11     17.42 o 
   2  15   2       13.95       25.03     16.05 o 
   3  15   2        0.91        7.41     15.79 o 
   4  15   2      488.99      451.09     19.56 o 
   5  15   2      124.89      105.16     16.52 o 
   6  15   2        1.36       12.32     16.35 o 
   7  15   2      526.35      502.21     20.94 o 
   8  15   2       63.23       48.77     28.87 o 
   9  15   2       28.07       -1.07     28.26 o 
  10  15   2      755.30      694.24     34.60 o 
  11  15   2       84.51       86.89     25.98 o 
  12  15   2       41.23       35.35     29.00 o 
  13  15   2        8.42       46.08     32.17 o 
  14  15   2      532.77      554.00     37.64 o 
  15  15   2       46.69       27.75     26.36 o 
  16  15   2       67.58       54.23     28.92 o 
  17  15   2       39.65       -6.77     34.11 o 
 -15  16   2      606.02      678.33     39.61 o 
 -14  16   2       72.74      119.61     33.15 o 
 -13  16   2      201.15      210.92     31.29 o 
 -12  16   2      157.67      152.50     32.90 o 
 -11  16   2      358.27      318.91     32.23 o 
 -10  16   2      259.60      193.58     34.02 o 
  -9  16   2       15.09        8.87     24.40 o 
  -8  16   2        0.34       -3.48     28.79 o 
  -7  16   2       85.11       91.92     27.49 o 
  -6  16   2      837.89      828.55     34.65 o 
  -5  16   2       75.11       64.47     29.06 o 
  -4  16   2       77.31       84.01     26.07 o 
  -3  16   2        0.83       -6.73     23.96 o 
  -2  16   2      219.57      250.51     30.22 o 
  -1  16   2      354.32      379.53     20.97 o 
   0  16   2        0.06       10.41     16.30 o 
   1  16   2      174.26      154.14     17.08 o 
   2  16   2      601.14      570.29     26.26 o 
   3  16   2      470.10      462.56     21.02 o 
   4  16   2        3.38       -8.52     17.28 o 
   5  16   2        0.01        8.36     17.00 o 
   6  16   2      719.20      681.92     22.69 o 
   7  16   2       44.97       40.58     25.05 o 
   8  16   2       14.63       13.03     23.64 o 
   9  16   2      232.75      201.96     29.20 o 
  10  16   2      244.77      267.85     33.08 o 
  11  16   2      141.57      138.19     33.26 o 
  12  16   2      103.73       99.71     33.69 o 
  13  16   2        0.15      -16.70     31.82 o 
  14  16   2       44.22       34.69     28.15 o 
 -11  17   2       18.71       12.17     26.23 o 
 -10  17   2      207.46      204.56     34.89 o 
  -9  17   2      111.86      113.79     32.41 o 
  -8  17   2        1.18        0.44     26.65 o 
  -7  17   2       29.51       25.22     30.70 o 
  -6  17   2        0.48       -6.85     29.52 o 
  -5  17   2      106.68      105.34     26.87 o 
  -4  17   2      238.78      220.91     28.50 o 
  -3  17   2       21.40        5.35     29.32 o 
  -2  17   2        7.54       12.29     29.95 o 
  -1  17   2        2.42       20.30     29.35 o 
   0  17   2       94.55       84.65     28.27 o 
   1  17   2       21.76       19.33     17.25 o 
   2  17   2       85.94      115.45     17.23 o 
   3  17   2       45.20       27.98     17.36 o 
   4  17   2      161.01      161.28     19.37 o 
   5  17   2       14.89       22.86     18.81 o 
   6  17   2       59.71       41.42     29.15 o 
   7  17   2      104.63      112.72     30.82 o 
   8  17   2        0.17      -11.64     30.06 o 
   9  17   2      676.40      657.36     38.76 o 
  10  17   2        2.77      -14.97     29.07 o 
  11  17   2      137.02      155.73     30.47 o 
  -6  18   2      428.06      471.94     33.14 o 
  -5  18   2       82.35       90.22     30.72 o 
  -4  18   2      638.15      722.06     39.58 o 
  -3  18   2      179.37      209.27     33.94 o 
  -2  18   2        0.56      -12.23     30.76 o 
  -1  18   2      577.82      741.99     38.40 o 
   0  18   2        0.36       37.35     30.20 o 
   1  18   2      552.48      687.71     37.20 o 
   2  18   2       11.38       35.90     18.76 o 
   3  18   2      128.99      158.81     20.72 o 
   4  18   2      426.59      549.75     35.54 o 
   5  18   2      207.79      219.53     33.70 o 
   6  18   2        0.91      -17.96     31.27 o 
 -30   1   3      158.77      126.17     22.86 o 
 -29   1   3      157.73      163.49     19.84 o 
 -28   1   3       18.55        2.58     21.57 o 
 -27   1   3       74.28       60.34     12.68 o 
 -26   1   3       13.78       12.48     12.16 o 
 -25   1   3       75.25       52.02     12.25 o 
 -24   1   3     1327.22     1208.86     30.07 o 
 -23   1   3      544.43      521.77     18.26 o 
 -22   1   3      170.05      184.35     13.64 o 
 -21   1   3     1971.59     1879.31     19.83 o 
 -20   1   3     1283.17     1337.45     17.28 o 
 -19   1   3       26.00       64.39     15.17 o 
 -18   1   3      652.84      698.06     19.90 o 
 -17   1   3        4.66       10.93      9.03 o 
 -16   1   3       59.46       48.18      8.79 o 
 -15   1   3     2447.11     2384.78     21.34 o 
 -14   1   3     1193.81     1253.04     10.21 o 
 -13   1   3     4469.69     4302.10     17.73 o 
 -12   1   3     3779.37     4086.71     53.17 o 
 -11   1   3     9016.87     9495.36     55.94 o 
 -10   1   3     2032.33     2546.60     15.11 o 
  -9   1   3     2150.77     2353.02     12.97 o 
  -8   1   3     2396.02     2182.35     21.29 o 
  -7   1   3     2217.26     1983.92     12.82 o 
  -6   1   3     5743.31     5079.19     35.28 o 
  -5   1   3     1394.86     1244.71     13.04 o 
  -4   1   3     3864.91     3756.76     35.43 o 
  -3   1   3        3.05       54.59     11.91 o 
  -2   1   3      212.97      219.89      5.53 o 
  -1   1   3      552.27      475.35      5.76 o 
   0   1   3    15263.35    14757.12     45.47 o 
   1   1   3     6046.73     5826.70     73.08 o 
   2   1   3      262.51      269.80      7.31 o 
   3   1   3     2858.63     2679.61     25.04 o 
   4   1   3     6894.52     6644.07     40.32 o 
   5   1   3     5240.57     5459.69     41.84 o 
   6   1   3    17512.46    17854.35    165.52 o 
   7   1   3     4578.65     4829.84     50.96 o 
   8   1   3     2935.53     3101.25     37.34 o 
   9   1   3    20978.15    21977.48     53.48 o 
  10   1   3      320.79      331.02     10.73 o 
  11   1   3      254.35      258.24     11.00 o 
  12   1   3       41.28       31.00      9.34 o 
  13   1   3      451.94      472.39     13.51 o 
  14   1   3     4879.56     4910.80     32.39 o 
  15   1   3     2368.00     2404.26     42.54 o 
  16   1   3     4349.81     4486.25     33.71 o 
  17   1   3     8985.20     9046.46    147.41 o 
  18   1   3     9458.71     9060.92     49.52 o 
  19   1   3      187.09      233.80     18.31 o 
  20   1   3       42.84       14.13     15.67 o 
  21   1   3       19.70        9.36     15.42 o 
  22   1   3      269.38      203.85     18.44 o 
  23   1   3       60.37       41.14     18.39 o 
  24   1   3       14.65       31.68     19.68 o 
  25   1   3        0.16        5.48     18.86 o 
  26   1   3      251.93      229.96     26.25 o 
  27   1   3       20.61       12.06     20.91 o 
  28   1   3       97.34      109.55     19.52 o 
  29   1   3       11.47       48.80     23.63 o 
 -30   2   3       70.11       55.99     35.17 o 
 -29   2   3       22.14       10.46     28.93 o 
 -28   2   3        4.54        5.41     18.67 o 
 -27   2   3        0.76        8.93     18.46 o 
 -26   2   3      189.22      207.67     31.57 o 
 -25   2   3      371.43      359.82     27.53 o 
 -24   2   3      800.47      796.98     21.61 o 
 -23   2   3      576.73      535.45     20.45 o 
 -22   2   3       81.37       99.75     12.07 o 
 -21   2   3     2253.72     2151.72     21.72 o 
 -20   2   3      344.30      354.46     12.89 o 
 -19   2   3       28.90       23.34     10.22 o 
 -18   2   3        3.62       16.67      9.62 o 
 -17   2   3     1294.06     1235.72     14.49 o 
 -16   2   3       19.46       22.56      6.99 o 
 -15   2   3     1788.18     1653.95     17.34 o 
 -14   2   3     3889.07     3900.81     18.42 o 
 -13   2   3     1095.25     1020.99     10.27 o 
 -12   2   3     1724.05     1583.28     11.64 o 
 -11   2   3     2398.23     2360.96     13.13 o 
 -10   2   3      505.33      510.79     19.22 o 
  -9   2   3     2083.39     2100.94     18.81 o 
  -8   2   3     1693.33     1840.65     22.59 o 
  -7   2   3        1.52        0.32      4.15 o 
  -6   2   3     1601.10     1479.95     11.15 o 
  -5   2   3     6022.14     6040.66     33.40 o 
  -4   2   3     2252.93     2329.87     17.49 o 
  -3   2   3     3036.36     2930.00     29.78 o 
  -2   2   3       82.78       68.90      5.00 o 
  -1   2   3      141.71      154.56      4.12 o 
   0   2   3     8382.20     7974.11     78.95 o 
   1   2   3      108.28      125.48      3.08 o 
   2   2   3     8875.10     9034.28     20.93 o 
   3   2   3     9467.12     8972.29     28.76 o 
   4   2   3     3622.90     3725.07     14.97 o 
   5   2   3     2229.84     2485.98     27.45 o 
   6   2   3     1027.04     1157.21      8.83 o 
   7   2   3     5475.72     5513.50     17.16 o 
   8   2   3     4887.29     4878.57     17.15 o 
   9   2   3    12089.35    12499.16     57.41 o 
  10   2   3     3263.39     3373.08     23.98 o 
  11   2   3     6695.14     6680.50     81.80 o 
  12   2   3      198.89      213.12     11.28 o 
  13   2   3      475.59      504.72     21.25 o 
  14   2   3     2305.63     2192.78     29.16 o 
  15   2   3      610.80      636.08     16.66 o 
  16   2   3       64.79       50.29     14.30 o 
  17   2   3      263.70      287.77     17.64 o 
  18   2   3     2350.96     2206.48     27.64 o 
  19   2   3     1446.04     1464.07     49.88 o 
  20   2   3      420.12      369.73     18.27 o 
  21   2   3       63.21       57.34     15.68 o 
  22   2   3      396.54      376.22     20.26 o 
  23   2   3      500.13      502.72     23.37 o 
  24   2   3     4302.62     4388.66     44.09 o 
  25   2   3       23.55       52.30     20.71 o 
  26   2   3      185.83      192.42     20.70 o 
  27   2   3      414.12      439.07     42.20 o 
  28   2   3       62.25       74.97     22.30 o 
  29   2   3        0.24      -13.80     33.24 o 
 -29   3   3       56.94       16.13     39.12 o 
 -28   3   3       41.07       43.12     22.46 o 
 -27   3   3       40.99       59.89     20.09 o 
 -26   3   3      680.54      752.63     24.38 o 
 -25   3   3      756.68      849.32     34.70 o 
 -24   3   3       34.98       39.22     18.31 o 
 -23   3   3      225.26      224.92     18.70 o 
 -22   3   3      104.78       98.59     18.16 o 
 -21   3   3      214.85      251.01     14.03 o 
 -20   3   3     1053.54     1034.11     17.76 o 
 -19   3   3     1082.78     1008.83     29.19 o 
 -18   3   3     2381.40     2137.94     20.97 o 
 -17   3   3      181.40      205.36      9.07 o 
 -16   3   3      593.40      673.87     10.69 o 
 -15   3   3      552.65      581.85     10.03 o 
 -14   3   3      839.62      811.86     12.30 o 
 -13   3   3      543.07      603.28     13.03 o 
 -12   3   3    23529.96    23114.13    109.75 o 
 -11   3   3       16.21       16.31      5.14 o 
 -10   3   3       29.94       52.41      4.93 o 
  -9   3   3      138.18      139.11      4.85 o 
  -8   3   3     4250.59     4470.11     16.29 o 
  -7   3   3        0.45        4.52      4.30 o 
  -6   3   3     5552.79     5978.71     37.54 o 
  -5   3   3     1146.38     1022.56     12.61 o 
  -4   3   3     1611.35     1530.32     10.37 o 
  -3   3   3    10369.76    10987.20     28.28 o 
  -2   3   3    52609.13    49566.92    361.40 o 
  -1   3   3    64331.40    60409.32    261.40 o 
   0   3   3     6146.33     6366.15     46.67 o 
   1   3   3     3485.87     3493.66     37.36 o 
   2   3   3     4114.87     4279.03     23.51 o 
   3   3   3    19756.77    21104.50     57.84 o 
   4   3   3     7511.36     7193.56     80.18 o 
   5   3   3    12719.75    12488.65     93.24 o 
   6   3   3     1296.79     1082.38      8.25 o 
   7   3   3    12595.06    12593.77     58.10 o 
   8   3   3      422.88      444.69     14.54 o 
   9   3   3     3401.84     3844.36     35.60 o 
  10   3   3       18.15       11.86      6.02 o 
  11   3   3     2053.59     2113.02     13.98 o 
  12   3   3    18203.93    17842.88     56.53 o 
  13   3   3     1654.67     1841.76     17.14 o 
  14   3   3      136.71      158.28      8.51 o 
  15   3   3      367.50      363.12     12.07 o 
  16   3   3      627.78      631.26     18.35 o 
  17   3   3     1163.54     1199.98     43.62 o 
  18   3   3       22.85       32.30     14.81 o 
  19   3   3     1932.98     1872.34     26.87 o 
  20   3   3      788.43      761.39     20.85 o 
  21   3   3       30.67       19.10     16.30 o 
  22   3   3      285.11      352.15     25.72 o 
  23   3   3     1772.19     1756.63     30.20 o 
  24   3   3        8.07       38.32     18.02 o 
  25   3   3        6.40       16.86     20.03 o 
  26   3   3       31.81       50.83     20.00 o 
  27   3   3       54.30       73.62     20.65 o 
  28   3   3      323.85      345.47     23.47 o 
 -29   4   3      222.41      247.84     58.82 o 
 -28   4   3        6.85       32.46     21.64 o 
 -27   4   3       44.67       60.55     20.73 o 
 -26   4   3       26.70       51.68     20.89 o 
 -25   4   3      233.74      246.35     20.63 o 
 -24   4   3      554.24      584.82     32.14 o 
 -23   4   3       38.11       31.22     18.10 o 
 -22   4   3       90.42       68.92     15.76 o 
 -21   4   3     2830.19     2653.29     38.63 o 
 -20   4   3       34.92       35.75     16.70 o 
 -19   4   3       52.84       35.88     14.74 o 
 -18   4   3       68.76       21.24      8.84 o 
 -17   4   3       56.97       43.56      8.45 o 
 -16   4   3      445.09      420.00      9.89 o 
 -15   4   3     1724.25     1800.79     14.44 o 
 -14   4   3     1973.58     2178.07     19.98 o 
 -13   4   3      216.04      229.31      7.76 o 
 -12   4   3     9610.50     9949.02     74.20 o 
 -11   4   3     1230.06     1509.54     10.72 o 
 -10   4   3      690.79      598.91      8.48 o 
  -9   4   3        7.76        6.87      4.63 o 
  -8   4   3      274.11      284.76      6.09 o 
  -7   4   3     3240.69     3177.15     24.03 o 
  -6   4   3     1004.14     1043.12      7.77 o 
  -5   4   3      301.68      347.19      4.42 o 
  -4   4   3       16.06        9.92      3.30 o 
  -3   4   3     1303.42     1146.70      9.28 o 
  -2   4   3     2947.81     2840.32     16.70 o 
  -1   4   3     3432.48     3480.44     14.11 o 
   0   4   3    15197.99    14832.34     62.52 o 
   1   4   3    21020.01    21307.17     92.18 o 
   2   4   3     2023.09     2246.53     13.83 o 
   3   4   3     8397.57     8179.27     27.54 o 
   4   4   3      143.10      159.45      4.12 o 
   5   4   3     3621.87     3899.51     26.95 o 
   6   4   3     2596.16     2714.52     13.71 o 
   7   4   3     1026.19      962.43     14.31 o 
   8   4   3      356.47      329.44      6.91 o 
   9   4   3     1135.22     1269.59     12.71 o 
  10   4   3     2956.98     2794.48     31.69 o 
  11   4   3      134.82      122.97      9.22 o 
  12   4   3     1410.41     1407.47     14.57 o 
  13   4   3      437.81      442.60     14.19 o 
  14   4   3      495.39      459.09     15.66 o 
  15   4   3     3750.58     3655.06     24.49 o 
  16   4   3       41.66       43.48     10.64 o 
  17   4   3      295.34      310.21     13.04 o 
  18   4   3       13.04       -0.56     12.60 o 
  19   4   3      125.59      128.80     12.98 o 
  20   4   3       98.28       68.12     15.39 o 
  21   4   3       19.96       26.64     16.18 o 
  22   4   3     1057.90     1086.42     47.25 o 
  23   4   3       45.32       52.27     16.23 o 
  24   4   3       32.70       39.99     17.72 o 
  25   4   3      133.92      139.01     18.79 o 
  26   4   3        5.03      -16.09     20.51 o 
  27   4   3       48.92       41.91     21.62 o 
  28   4   3      323.10      311.69     26.67 o 
 -29   5   3       37.59       57.96     26.54 o 
 -28   5   3      223.65      310.11     36.55 o 
 -27   5   3       57.79       62.59     17.36 o 
 -26   5   3      191.44      243.39     27.73 o 
 -25   5   3      166.41      156.16     18.02 o 
 -24   5   3       68.30       97.18     18.93 o 
 -23   5   3       28.50       40.41     15.64 o 
 -22   5   3       36.98       38.64     19.23 o 
 -21   5   3       25.63       44.68     16.03 o 
 -20   5   3      315.87      300.85     17.91 o 
 -19   5   3       84.92       76.83     11.84 o 
 -18   5   3     1414.12     1377.33     18.35 o 
 -17   5   3     1090.43     1083.04     16.54 o 
 -16   5   3     2669.09     2700.02     25.44 o 
 -15   5   3      280.54      324.20      9.33 o 
 -14   5   3      113.19      140.01      7.72 o 
 -13   5   3       70.97       51.65      6.92 o 
 -12   5   3      172.87      168.94      7.05 o 
 -11   5   3      359.49      555.55      8.43 o 
 -10   5   3       97.66      101.96      5.52 o 
  -9   5   3     6055.50     5828.32     25.86 o 
  -8   5   3        0.04       -2.30      4.06 o 
  -7   5   3       18.00       13.24      3.16 o 
  -6   5   3      708.07      742.65     10.62 o 
  -5   5   3     2850.55     2957.45     21.38 o 
  -4   5   3     9914.80     9637.46     44.82 o 
  -3   5   3      235.49      273.50      7.98 o 
  -2   5   3     1292.57     1481.81      9.36 o 
  -1   5   3     3133.70     3312.42     17.06 o 
   0   5   3     7250.35     7292.88     32.22 o 
   1   5   3     1040.43      940.83      8.14 o 
   2   5   3      482.78      571.49      4.91 o 
   3   5   3        5.98       18.04      2.75 o 
   4   5   3     1079.59      870.98      8.87 o 
   5   5   3     3725.27     3688.95     26.55 o 
   6   5   3     2546.85     2987.69     17.73 o 
   7   5   3        0.57        1.81      5.36 o 
   8   5   3     1697.44     1637.77     19.08 o 
   9   5   3       36.81       23.95      7.96 o 
  10   5   3       84.98       99.11      6.93 o 
  11   5   3     1971.60     1970.42     20.26 o 
  12   5   3     1871.35     1920.27     14.65 o 
  13   5   3      527.71      498.68     11.99 o 
  14   5   3      370.41      406.45     11.71 o 
  15   5   3     5713.43     5729.49     31.51 o 
  16   5   3     1120.93     1123.94     34.95 o 
  17   5   3      149.94      151.96     11.95 o 
  18   5   3      112.35      105.71     12.70 o 
  19   5   3      377.83      364.40     14.58 o 
  20   5   3       88.41       93.94     13.21 o 
  21   5   3       28.47       38.15     13.04 o 
  22   5   3      330.48      312.71     18.05 o 
  23   5   3        0.79       11.47     16.21 o 
  24   5   3       40.41       40.66     16.82 o 
  25   5   3      138.26      131.56     20.39 o 
  26   5   3        0.01      -15.90     18.22 o 
  27   5   3      438.92      523.83     39.56 o 
  28   5   3       19.56        8.31     20.72 o 
 -28   6   3        6.09       53.12     22.26 o 
 -27   6   3       15.26       43.75     19.16 o 
 -26   6   3        0.12       42.82     31.98 o 
 -25   6   3        0.83       16.87     17.99 o 
 -24   6   3       55.07       58.16     17.43 o 
 -23   6   3       22.46       20.59     16.12 o 
 -22   6   3       15.77       14.65     16.65 o 
 -21   6   3     1267.26     1215.17     24.97 o 
 -20   6   3      922.40      999.09     19.46 o 
 -19   6   3      136.78      145.78     12.73 o 
 -18   6   3     3582.34     3577.21     26.65 o 
 -17   6   3       16.76       17.41     11.20 o 
 -16   6   3      177.09      171.40     11.73 o 
 -15   6   3     3573.68     3595.82     24.55 o 
 -14   6   3      526.90      487.68     12.03 o 
 -13   6   3     1408.83     1373.72     26.84 o 
 -12   6   3       35.72       36.32      6.38 o 
 -11   6   3        0.27       -2.13      5.64 o 
 -10   6   3      242.99      232.44     11.81 o 
  -9   6   3     1228.58     1146.74      9.89 o 
  -8   6   3      160.65      194.31      4.26 o 
  -7   6   3     1034.38     1144.95     16.51 o 
  -6   6   3      806.32      856.99      8.23 o 
  -5   6   3    10446.79    10874.83     37.76 o 
  -4   6   3     6216.62     6520.48     34.17 o 
  -3   6   3      300.37      279.25      6.32 o 
  -2   6   3      237.08      236.44      5.85 o 
  -1   6   3      365.89      374.17      5.96 o 
   0   6   3     3838.54     3978.37     16.13 o 
   1   6   3     6220.09     6357.55     29.79 o 
   2   6   3     1157.01     1180.67     10.64 o 
   3   6   3       53.39       58.50      3.85 o 
   4   6   3        1.08       -3.10      3.77 o 
   5   6   3     1335.09     1310.66      8.46 o 
   6   6   3    26484.01    27026.78     62.92 o 
   7   6   3     3898.75     4016.98     20.15 o 
   8   6   3     2511.71     2487.51     14.18 o 
   9   6   3    10987.62    10877.30     39.84 o 
  10   6   3      792.08      785.81     11.67 o 
  11   6   3       54.93       47.09      8.07 o 
  12   6   3       85.44       84.25      9.40 o 
  13   6   3     1258.44     1227.93     20.25 o 
  14   6   3        5.40        9.12      9.68 o 
  15   6   3      374.12      361.43     13.02 o 
  16   6   3      460.93      397.78     13.88 o 
  17   6   3      398.82      418.77     14.13 o 
  18   6   3       37.73       45.20     12.27 o 
  19   6   3     1483.74     1561.06     39.74 o 
  20   6   3     1470.92     1467.80     25.05 o 
  21   6   3     1198.72     1214.70     22.32 o 
  22   6   3      124.77      139.66     18.30 o 
  23   6   3      145.18      105.16     15.06 o 
  24   6   3      239.41      270.31     23.10 o 
  25   6   3      335.75      355.24     34.98 o 
  26   6   3        6.57        4.07     27.38 o 
  27   6   3      417.02      415.72     35.55 o 
 -27   7   3      228.84      277.34     21.83 o 
 -26   7   3      150.23      189.55     30.01 o 
 -25   7   3      114.15      120.23     18.52 o 
 -24   7   3      896.14      908.16     24.98 o 
 -23   7   3      545.93      565.68     21.51 o 
 -22   7   3       11.05       -3.86     16.06 o 
 -21   7   3       99.34      120.88     17.85 o 
 -20   7   3      517.57      538.14     15.92 o 
 -19   7   3       91.54       82.11     13.85 o 
 -18   7   3     1099.04     1100.11     18.26 o 
 -17   7   3      609.66      585.28     14.96 o 
 -16   7   3      167.42      154.23     12.00 o 
 -15   7   3      193.44      182.15     12.22 o 
 -14   7   3      361.78      306.63     11.55 o 
 -13   7   3     2472.18     2316.78     27.07 o 
 -12   7   3      890.33      871.37     13.85 o 
 -11   7   3     2158.98     1992.78     47.74 o 
 -10   7   3     2893.40     3053.01     34.58 o 
  -9   7   3      627.83      585.71     10.39 o 
  -8   7   3       20.22       14.07      4.98 o 
  -7   7   3      155.42      136.82      6.62 o 
  -6   7   3     8806.79     9062.80     61.81 o 
  -5   7   3      381.64      393.42      7.73 o 
  -4   7   3     4019.17     4270.57     25.83 o 
  -3   7   3     4417.17     4435.47     22.78 o 
  -2   7   3     1454.81     1800.33     20.24 o 
  -1   7   3     4874.03     5031.50     14.74 o 
   0   7   3    11184.50    11329.29     45.08 o 
   1   7   3     2599.23     2905.11     11.34 o 
   2   7   3       47.76       34.85      5.19 o 
   3   7   3      220.68      192.66      4.64 o 
   4   7   3      915.28      979.48     10.32 o 
   5   7   3        5.74        1.15      6.14 o 
   6   7   3     2704.44     2871.47     15.80 o 
   7   7   3     2915.11     2940.64     22.20 o 
   8   7   3     5329.40     4874.23     25.82 o 
   9   7   3      346.78      275.45      6.95 o 
  10   7   3      808.73      741.33     10.30 o 
  11   7   3      251.19      217.88     14.01 o 
  12   7   3     3015.74     2911.72     27.36 o 
  13   7   3      115.62      110.25     14.00 o 
  14   7   3     3187.29     3284.74     38.08 o 
  15   7   3      134.21      133.11     16.37 o 
  16   7   3      765.55      753.57     20.39 o 
  17   7   3      574.10      615.82     20.38 o 
  18   7   3       51.38       73.39     26.25 o 
  19   7   3       52.73       55.24     15.86 o 
  20   7   3     1213.20     1219.03     40.34 o 
  21   7   3     1878.26     1958.06     37.03 o 
  22   7   3        0.01        8.63     15.92 o 
  23   7   3       81.83       83.99     18.90 o 
  24   7   3        0.21        0.44     15.43 o 
  25   7   3       89.75       90.27     20.77 o 
  26   7   3      277.61      269.91     27.22 o 
 -27   8   3       53.32       90.04     22.37 o 
 -26   8   3       19.23       66.10     26.01 o 
 -25   8   3      149.77      227.72     21.24 o 
 -24   8   3       69.30      106.28     17.74 o 
 -23   8   3        0.05       12.58     17.38 o 
 -22   8   3        7.22       -1.85     14.42 o 
 -21   8   3      225.14      190.59     14.68 o 
 -20   8   3       34.21       38.82     13.19 o 
 -19   8   3      938.12      906.69     17.72 o 
 -18   8   3       27.69       14.82     12.06 o 
 -17   8   3      789.93      717.56     15.65 o 
 -16   8   3       95.03      103.78     11.42 o 
 -15   8   3      455.57      389.29     12.77 o 
 -14   8   3      294.97      281.15     12.26 o 
 -13   8   3      155.83      144.29     10.89 o 
 -12   8   3        1.42       -4.26     10.22 o 
 -11   8   3     6017.71     6026.53     72.48 o 
 -10   8   3      492.59      480.34     15.51 o 
  -9   8   3      403.24      417.34     19.44 o 
  -8   8   3      110.18       89.42     18.30 o 
  -7   8   3     1693.39     1771.99     19.86 o 
  -6   8   3        7.96       -1.44      6.54 o 
  -5   8   3       27.89       20.48      6.65 o 
  -4   8   3      280.39      255.31      8.06 o 
  -3   8   3       17.86       94.88      8.57 o 
  -2   8   3     1860.08     1855.95     15.90 o 
  -1   8   3       40.71       63.07      5.67 o 
   0   8   3    15624.43    15547.73     79.74 o 
   1   8   3     1501.37     1644.05     13.85 o 
   2   8   3     1889.42     1788.84     23.22 o 
   3   8   3      586.80      554.01      9.35 o 
   4   8   3      233.00      234.81      7.49 o 
   5   8   3      120.86      110.91      7.15 o 
   6   8   3        2.50        1.47      7.18 o 
   7   8   3     1030.59     1094.31     15.69 o 
   8   8   3      372.87      321.51     12.82 o 
   9   8   3     1328.57     1391.38     19.82 o 
  10   8   3      708.48      684.69     16.67 o 
  11   8   3     2344.07     2200.57     24.86 o 
  12   8   3        3.29        9.38     14.81 o 
  13   8   3     2285.88     2323.31     27.13 o 
  14   8   3      307.67      352.89     59.83 o 
  15   8   3     1043.80     1002.58     21.55 o 
  16   8   3       53.33       53.53     14.05 o 
  17   8   3      594.12      545.15     19.06 o 
  18   8   3      273.09      266.71     18.06 o 
  19   8   3      882.21      887.07     23.35 o 
  20   8   3      633.46      649.60     69.90 o 
  21   8   3       15.41        9.72     16.95 o 
  22   8   3       17.37       23.56     17.89 o 
  23   8   3        9.47       39.30     18.10 o 
  24   8   3      380.57      444.43     38.17 o 
  25   8   3        7.17        6.27     19.46 o 
  26   8   3       21.11      -19.16     19.50 o 
 -26   9   3        5.17       81.40     28.30 o 
 -25   9   3       96.28      170.98     33.54 o 
 -24   9   3      585.55      644.48     34.62 o 
 -23   9   3       31.00       47.09     28.36 o 
 -22   9   3      177.82      171.39     19.83 o 
 -21   9   3       19.13        8.35     16.67 o 
 -20   9   3       20.78       -2.01     16.36 o 
 -19   9   3      160.79      165.97     17.51 o 
 -18   9   3     1214.71     1261.22     25.45 o 
 -17   9   3      407.39      367.86     18.82 o 
 -16   9   3      141.92      132.91     15.28 o 
 -15   9   3      669.14      675.49     27.46 o 
 -14   9   3        5.47       28.66     15.21 o 
 -13   9   3     5822.76     5792.14    131.22 o 
 -12   9   3     4185.42     4179.02     37.68 o 
 -11   9   3     2303.72     2368.58     27.10 o 
 -10   9   3     1034.31     1010.14     34.18 o 
  -9   9   3      724.31      666.04     16.94 o 
  -8   9   3     1965.25     1958.16     22.45 o 
  -7   9   3     2963.88     2967.49     29.26 o 
  -6   9   3     1797.77     1783.22     15.25 o 
  -5   9   3      283.48      306.93      9.23 o 
  -4   9   3        5.35       -6.33      7.41 o 
  -3   9   3     1634.02     1549.48     14.32 o 
  -2   9   3      259.98      238.68      8.20 o 
  -1   9   3     2944.42     3056.57     18.82 o 
   0   9   3     2875.36     2844.27     21.86 o 
   1   9   3      116.96       86.43     11.32 o 
   2   9   3     1542.61     1527.55     14.52 o 
   3   9   3      631.96      577.48     10.94 o 
   4   9   3      622.61      570.12     11.38 o 
   5   9   3     1495.83     1433.61     15.27 o 
   6   9   3     1598.22     1526.12     15.82 o 
   7   9   3       65.65       58.87      9.02 o 
   8   9   3       10.30       -0.82      8.99 o 
   9   9   3      426.92      374.88     14.26 o 
  10   9   3     1232.86     1264.14     20.53 o 
  11   9   3     1797.05     1691.04     23.35 o 
  12   9   3     1319.80     1225.18     44.81 o 
  13   9   3     2515.12     2580.43     34.12 o 
  14   9   3     1139.03     1190.90     32.12 o 
  15   9   3       36.81       40.52     14.41 o 
  16   9   3      504.77      565.31     19.41 o 
  17   9   3      187.67      181.42     17.72 o 
  18   9   3       47.95       40.48     15.88 o 
  19   9   3        1.13      -15.96     15.96 o 
  20   9   3       49.21       10.45     17.84 o 
  21   9   3      547.47      533.87     40.84 o 
  22   9   3      172.03      241.14     20.28 o 
  23   9   3      754.49      853.22     30.67 o 
  24   9   3      705.75      742.67     25.17 o 
  25   9   3        0.03      -19.38     19.38 o 
 -25  10   3        2.39      108.73     25.72 o 
 -24  10   3      206.56      293.43     35.54 o 
 -23  10   3       42.06       91.23     39.31 o 
 -22  10   3       13.89       35.75     18.69 o 
 -21  10   3       82.62       52.34     22.50 o 
 -20  10   3      309.27      271.29     19.31 o 
 -19  10   3      147.82      140.87     17.64 o 
 -18  10   3      346.10      358.87     19.59 o 
 -17  10   3       55.91       47.84     16.31 o 
 -16  10   3      377.11      371.82     45.97 o 
 -15  10   3       59.10       63.55     16.20 o 
 -14  10   3       21.32       15.20     14.90 o 
 -13  10   3      330.02      332.20     16.93 o 
 -12  10   3     1016.40     1014.71     23.56 o 
 -11  10   3      640.35      712.59     19.48 o 
 -10  10   3     1667.65     1713.50     62.05 o 
  -9  10   3     5033.72     5053.49     98.59 o 
  -8  10   3       98.02      131.17     13.17 o 
  -7  10   3      796.66      761.61     16.56 o 
  -6  10   3        9.07       -4.66     11.09 o 
  -5  10   3      750.31      732.03     23.04 o 
  -4  10   3      481.65      470.90     10.85 o 
  -3  10   3     3623.57     3572.13     61.91 o 
  -2  10   3      524.36      489.52     26.54 o 
  -1  10   3      391.40      470.56     24.92 o 
   0  10   3      488.27      438.93     17.54 o 
   1  10   3      384.64      418.12     17.64 o 
   2  10   3      263.61      252.64     14.36 o 
   3  10   3     2714.73     2737.45     27.15 o 
   4  10   3     2093.93     2019.67     24.98 o 
   5  10   3      349.61      377.88     16.02 o 
   6  10   3     1932.57     1831.61     17.74 o 
   7  10   3      183.04      201.34     16.31 o 
   8  10   3      488.37      507.85     16.43 o 
   9  10   3     2687.80     2481.45     21.21 o 
  10  10   3      127.59      136.08     11.49 o 
  11  10   3       31.18       38.06     11.00 o 
  12  10   3       19.43       17.22     12.19 o 
  13  10   3       78.21       65.93     13.83 o 
  14  10   3      128.48      115.22     14.95 o 
  15  10   3      656.34      660.08     20.11 o 
  16  10   3      368.20      419.58     18.42 o 
  17  10   3       87.71       82.13     17.00 o 
  18  10   3      836.85      830.99     73.82 o 
  19  10   3      113.94       94.85     16.95 o 
  20  10   3      908.47      929.50     29.68 o 
  21  10   3      168.34      182.27     19.12 o 
  22  10   3        6.73       72.47     33.94 o 
  23  10   3       19.11       80.89     19.21 o 
  24  10   3        8.55        8.13     19.35 o 
 -24  11   3       76.20      119.20     27.08 o 
 -23  11   3      801.36      838.65     76.74 o 
 -22  11   3      257.54      314.13     21.11 o 
 -21  11   3       34.66       38.44     16.40 o 
 -20  11   3       84.64       89.44     17.52 o 
 -19  11   3       77.90       64.32     17.18 o 
 -18  11   3      180.76      179.27     18.22 o 
 -17  11   3      729.21      819.29     65.88 o 
 -16  11   3      124.66      124.97     26.78 o 
 -15  11   3     1560.90     1526.27     40.38 o 
 -14  11   3       92.92       83.89     16.29 o 
 -13  11   3      422.66      431.16     33.88 o 
 -12  11   3     1314.64     1327.09     24.16 o 
 -11  11   3      150.66      165.39     15.86 o 
 -10  11   3     3011.71     2885.60     91.46 o 
  -9  11   3     1396.26     1484.39     23.58 o 
  -8  11   3      254.97      254.43     15.31 o 
  -7  11   3       57.86       41.73     12.51 o 
  -6  11   3      438.80      418.25     25.32 o 
  -5  11   3       37.90       29.57     20.43 o 
  -4  11   3      216.28      217.95     13.27 o 
  -3  11   3     2214.38     2038.89     23.82 o 
  -2  11   3      366.92      325.27     16.66 o 
  -1  11   3     1095.08     1020.28     19.52 o 
   0  11   3      295.06      319.60     19.63 o 
   1  11   3      471.20      445.78     17.29 o 
   2  11   3       12.84        9.89     15.12 o 
   3  11   3     2832.81     2670.12     48.40 o 
   4  11   3     2925.84     2700.15     28.70 o 
   5  11   3      555.96      595.63     18.83 o 
   6  11   3      331.55      327.60     16.97 o 
   7  11   3     4264.44     4329.18     35.78 o 
   8  11   3       88.12      110.69     15.83 o 
   9  11   3       31.01       25.48     14.50 o 
  10  11   3        0.21        2.88     14.19 o 
  11  11   3      176.69      150.68     19.26 o 
  12  11   3      146.07      132.84     15.32 o 
  13  11   3       93.23       79.68     23.79 o 
  14  11   3      180.06      210.88     27.35 o 
  15  11   3      173.56      160.74     29.57 o 
  16  11   3      138.21      161.02     27.73 o 
  17  11   3      557.49      557.04     32.36 o 
  18  11   3      693.47      724.01     37.82 o 
  19  11   3       52.64       40.03     29.87 o 
  20  11   3      839.88      870.04     37.81 o 
  21  11   3      396.23      459.71     37.87 o 
  22  11   3        4.98       -0.11     29.88 o 
  23  11   3      210.96      206.93     32.00 o 
 -22  12   3      484.00      571.78     67.48 o 
 -21  12   3      223.62      203.96     37.56 o 
 -20  12   3       56.02       50.16     25.36 o 
 -19  12   3       10.62       12.15     18.51 o 
 -18  12   3      144.90      188.99     29.87 o 
 -17  12   3        0.04       17.34     19.83 o 
 -16  12   3       76.12       91.99     31.26 o 
 -15  12   3     1205.31     1178.65     31.24 o 
 -14  12   3      219.28      230.28     18.75 o 
 -13  12   3        4.21        2.77     15.17 o 
 -12  12   3        5.51        0.80     21.09 o 
 -11  12   3      544.66      597.94     19.11 o 
 -10  12   3      503.31      450.11     25.06 o 
  -9  12   3        0.78       34.10     24.97 o 
  -8  12   3     3367.82     3479.95     51.29 o 
  -7  12   3       14.69       21.01     24.35 o 
  -6  12   3      777.83      682.63     28.73 o 
  -5  12   3       66.77       34.63     20.84 o 
  -4  12   3      190.19      164.01     22.43 o 
  -3  12   3        9.12        2.19     13.35 o 
  -2  12   3       16.00        6.66     13.65 o 
  -1  12   3      154.21      147.15     14.71 o 
   0  12   3     1188.08     1150.96     39.84 o 
   1  12   3     3973.82     3982.09     90.74 o 
   2  12   3      343.61      320.53     21.28 o 
   3  12   3      161.44      159.32     17.68 o 
   4  12   3      702.33      686.17     20.61 o 
   5  12   3      504.37      539.00     25.32 o 
   6  12   3     3252.77     3192.58     50.59 o 
   7  12   3        0.07       -0.21     14.69 o 
   8  12   3     1268.35     1223.64     23.16 o 
   9  12   3      959.09      936.61     22.24 o 
  10  12   3      203.22      156.45     17.21 o 
  11  12   3     1133.05     1175.27     23.85 o 
  12  12   3       12.10      -13.96     22.72 o 
  13  12   3      456.31      371.16     29.74 o 
  14  12   3       68.24       27.49     29.40 o 
  15  12   3        1.34       12.07     27.53 o 
  16  12   3      708.36      749.61     33.51 o 
  17  12   3      388.39      376.73     33.69 o 
  18  12   3      751.82      823.02     40.88 o 
  19  12   3      136.42      157.13     30.24 o 
  20  12   3      137.71      115.97     29.63 o 
  21  12   3       50.11       20.52     32.11 o 
 -21  13   3      122.79      133.69     46.20 o 
 -20  13   3      112.40      154.36     49.82 o 
 -19  13   3       11.82       25.03     17.90 o 
 -18  13   3      162.90      189.17     19.76 o 
 -17  13   3      286.08      316.86     22.00 o 
 -16  13   3      591.36      656.84     34.43 o 
 -15  13   3      246.38      273.32     20.68 o 
 -14  13   3       78.52       75.73     17.36 o 
 -13  13   3       19.69       30.37     23.23 o 
 -12  13   3      300.34      264.59     27.83 o 
 -11  13   3      156.92      163.14     27.62 o 
 -10  13   3       47.99       65.99     26.53 o 
  -9  13   3      520.12      492.18     29.87 o 
  -8  13   3      254.00      259.95     26.05 o 
  -7  13   3      584.59      586.65     31.46 o 
  -6  13   3      249.94      229.53     28.08 o 
  -5  13   3      109.04       76.70     24.42 o 
  -4  13   3       29.27        5.31     21.12 o 
  -3  13   3      743.34      787.16     32.48 o 
  -2  13   3      910.26      893.08     20.91 o 
  -1  13   3       72.95       87.44     15.03 o 
   0  13   3      179.52      186.21     16.72 o 
   1  13   3        3.31       -5.60     14.55 o 
   2  13   3      260.62      257.32     17.17 o 
   3  13   3       49.28       80.71     15.21 o 
   4  13   3        3.57       -7.24     18.36 o 
   5  13   3      131.70      132.29     16.78 o 
   6  13   3      929.67      860.88     38.01 o 
   7  13   3        1.09        9.17     16.03 o 
   8  13   3     1573.27     1617.23     26.90 o 
   9  13   3       58.19       40.25     15.99 o 
  10  13   3      141.06       90.45     16.48 o 
  11  13   3      215.81      210.03     29.02 o 
  12  13   3       77.38       50.06     28.28 o 
  13  13   3        1.94       -4.17     27.62 o 
  14  13   3       42.67        8.80     24.39 o 
  15  13   3      277.11      260.01     28.80 o 
  16  13   3        6.04        4.83     30.22 o 
  17  13   3       13.84       18.55     31.88 o 
  18  13   3        1.92       12.03     27.02 o 
  19  13   3       19.82       23.40     30.03 o 
  20  13   3       14.17        7.04     32.93 o 
 -19  14   3       49.24       49.21     21.79 o 
 -18  14   3      221.34      236.21     22.40 o 
 -17  14   3      121.50      146.35     31.52 o 
 -16  14   3      639.20      637.47     33.83 o 
 -15  14   3       13.23       24.06     29.33 o 
 -13  14   3       30.75        5.68     26.07 o 
 -12  14   3        6.69      -23.98     24.65 o 
 -11  14   3       23.93        7.20     27.23 o 
 -10  14   3        3.58      -22.87     26.14 o 
  -9  14   3        2.77       -5.57     23.03 o 
  -8  14   3       58.26       50.99     27.18 o 
  -7  14   3        3.49       13.41     25.34 o 
  -6  14   3      129.14       79.20     25.17 o 
  -5  14   3      578.35      474.74     31.77 o 
  -4  14   3       83.04       81.22     23.30 o 
  -3  14   3       14.51        1.59     25.16 o 
  -2  14   3       10.01        1.01     21.48 o 
  -1  14   3      106.99      137.15     16.22 o 
   0  14   3     1133.50     1116.68     22.86 o 
   1  14   3      840.81      768.03     34.16 o 
   2  14   3        4.24        7.78     15.36 o 
   3  14   3       96.22       93.44     16.29 o 
   4  14   3       90.80       89.85     17.09 o 
   5  14   3      620.60      602.42     21.19 o 
   6  14   3      672.96      646.26     25.91 o 
   7  14   3        5.03        8.66     16.17 o 
   8  14   3      442.25      446.58     19.54 o 
   9  14   3        0.21       -2.06     15.55 o 
  10  14   3       19.22       -4.44     24.25 o 
  11  14   3       55.68       46.18     25.72 o 
  12  14   3       93.80       28.74     28.61 o 
  13  14   3       52.86       17.43     29.15 o 
  14  14   3        9.72      -17.66     29.13 o 
  15  14   3        2.19       -2.61     28.21 o 
  16  14   3      129.01      106.98     26.89 o 
  17  14   3       81.61       99.15     31.91 o 
  18  14   3      146.54      161.26     35.75 o 
 -17  15   3       42.62      102.90     31.77 o 
 -16  15   3       93.09       93.20     32.55 o 
 -15  15   3      335.91      364.41     30.61 o 
 -14  15   3       22.44        9.13     30.47 o 
 -13  15   3        4.22      -24.38     28.39 o 
 -12  15   3      322.89      267.68     29.55 o 
 -11  15   3       27.08      -26.87     29.66 o 
 -10  15   3      134.72      103.97     24.32 o 
  -9  15   3       67.67       62.07     29.32 o 
  -8  15   3      658.33      765.37     35.08 o 
  -7  15   3      352.02      432.90     32.12 o 
  -6  15   3      314.38      340.75     29.93 o 
  -5  15   3      360.03      310.31     30.63 o 
  -4  15   3      127.83      133.80     25.73 o 
  -3  15   3      747.20      730.10     34.91 o 
  -2  15   3      178.63      177.13     24.69 o 
  -1  15   3      150.18      143.01     27.56 o 
   0  15   3       38.14       61.35     17.52 o 
   1  15   3       14.76       29.63     15.98 o 
   2  15   3      320.19      331.25     19.22 o 
   3  15   3      293.97      294.33     18.79 o 
   4  15   3      107.20      105.41     17.13 o 
   5  15   3     1590.31     1654.33     28.59 o 
   6  15   3      242.81      209.81     17.64 o 
   7  15   3       30.86       18.17     15.78 o 
   8  15   3       15.21       -4.79     15.92 o 
   9  15   3       19.51       13.29     24.03 o 
  10  15   3      133.18      137.67     26.60 o 
  11  15   3      232.12      197.06     28.62 o 
  12  15   3      581.98      556.34     36.08 o 
  13  15   3      225.03      185.62     32.53 o 
  14  15   3       32.42      -19.50     32.28 o 
  15  15   3      100.37       32.50     33.07 o 
  16  15   3       77.68       46.76     29.96 o 
 -14  16   3       52.70       33.76     31.85 o 
 -13  16   3        6.43      -30.19     30.19 o 
 -12  16   3      151.66      148.91     30.73 o 
 -11  16   3       32.17       30.64     31.21 o 
 -10  16   3      206.72      246.82     32.14 o 
  -9  16   3       89.31      120.76     29.52 o 
  -8  16   3       69.13       76.36     29.05 o 
  -7  16   3      151.13      148.00     27.21 o 
  -6  16   3       27.72       27.69     29.05 o 
  -5  16   3       70.33       98.88     24.93 o 
  -4  16   3      207.44      241.21     30.10 o 
  -3  16   3        0.24      -10.33     28.05 o 
  -2  16   3        4.89      -15.47     23.73 o 
  -1  16   3        5.81      -20.40     25.70 o 
   0  16   3      213.23      169.73     30.57 o 
   1  16   3       60.52       58.03     17.31 o 
   2  16   3       40.00       47.21     17.39 o 
   3  16   3        4.98        2.68     18.06 o 
   4  16   3        0.60        8.71     16.85 o 
   5  16   3      254.03      275.20     19.69 o 
   6  16   3       13.96        9.46     16.82 o 
   7  16   3        5.49       -5.61     17.26 o 
   8  16   3      217.85      209.18     31.19 o 
   9  16   3        5.24      -13.77     29.59 o 
  10  16   3      728.74      752.60     38.96 o 
  11  16   3        2.73       14.71     30.77 o 
  12  16   3      189.20      141.73     32.63 o 
  13  16   3       97.34       43.54     33.07 o 
 -11  17   3        2.91        2.88     26.83 o 
 -10  17   3      348.16      284.45     37.38 o 
  -9  17   3       12.39       11.80     28.53 o 
  -8  17   3        2.27        3.97     28.04 o 
  -7  17   3       18.67       30.34     30.28 o 
  -6  17   3       67.89       68.72     26.37 o 
  -5  17   3       89.16      116.99     28.44 o 
  -4  17   3      218.31      250.81     33.46 o 
  -3  17   3      229.27      269.18     33.78 o 
  -2  17   3       13.66       20.26     26.54 o 
  -1  17   3      870.13      934.63     36.99 o 
   0  17   3        1.18       14.93     27.48 o 
   1  17   3      251.19      209.33     31.23 o 
   2  17   3       53.32       47.26     19.73 o 
   3  17   3       12.89       16.67     19.60 o 
   4  17   3      455.15      477.07     22.88 o 
   5  17   3        0.32       -3.35     16.97 o 
   6  17   3      360.02      476.52     23.76 o 
   7  17   3      235.31      313.05     31.08 o 
   8  17   3       92.05      131.65     31.23 o 
   9  17   3      171.53      223.68     34.00 o 
  10  17   3       12.42       64.40     33.62 o 
  -5  18   3        5.40      -16.21     30.99 o 
  -4  18   3        1.56       -6.71     32.22 o 
  -3  18   3       11.43       30.82     30.43 o 
  -2  18   3        2.24       27.68     28.04 o 
  -1  18   3        2.89       -3.46     26.29 o 
   0  18   3      115.30      112.21     26.81 o 
   1  18   3       43.16       44.57     25.53 o 
   2  18   3      362.12      324.26     29.48 o 
   3  18   3       19.14       12.76     18.66 o 
   4  18   3        0.05        4.97     17.88 o 
 -29   0   4      511.04      627.23     35.55 o 
 -28   0   4       90.90      115.31     25.92 o 
 -27   0   4      597.14      614.01     33.44 o 
 -26   0   4      236.64      213.73     24.47 o 
 -25   0   4      337.42      315.85     27.82 o 
 -24   0   4      689.95      771.92     33.04 o 
 -23   0   4     2201.21     2114.87     43.06 o 
 -22   0   4       16.55       71.59     25.24 o 
 -21   0   4     8894.59     8597.25     72.06 o 
 -20   0   4     3772.94     3733.24     49.22 o 
 -19   0   4     5112.21     4928.51     53.53 o 
 -18   0   4     1703.65     1814.77     34.57 o 
 -17   0   4      498.09      550.97     23.03 o 
 -16   0   4      990.45     1051.34     26.98 o 
 -15   0   4       67.99       80.42     18.03 o 
 -14   0   4     1706.02     1488.68     27.92 o 
 -13   0   4        1.85        9.28     14.98 o 
 -12   0   4     2839.76     3553.39     18.32 o 
 -11   0   4      789.81      746.04     27.94 o 
 -10   0   4       25.93       30.04      5.55 o 
  -9   0   4      899.62     1032.23      9.80 o 
  -8   0   4    10228.84    10691.08    110.78 o 
  -7   0   4    13837.32    13481.46     31.31 o 
  -6   0   4     2127.67     2165.01     24.55 o 
  -5   0   4      426.00      570.03     14.33 o 
  -4   0   4     5504.24     6136.74     36.61 o 
  -3   0   4    57416.27    56359.61    105.07 o 
  -2   0   4      144.32      154.03     10.12 o 
  -1   0   4       32.57       22.93      3.68 o 
   0   0   4    47502.64    43470.48     91.30 o 
   1   0   4    16117.77    15804.49     54.37 o 
   2   0   4     3926.17     3833.73     28.32 o 
   3   0   4    35258.39    33130.38     80.63 o 
   4   0   4     2079.28     2134.18     23.15 o 
   5   0   4      198.68      186.54     11.50 o 
   6   0   4     2246.19     2178.46     25.04 o 
   7   0   4    10979.80    11633.05     55.04 o 
   8   0   4      550.83      541.95     17.61 o 
   9   0   4     1948.67     1737.03     25.52 o 
  10   0   4     2557.46     2382.23     29.76 o 
  11   0   4     4480.24     4119.75     38.88 o 
  12   0   4       81.22       96.60     15.51 o 
  13   0   4     2544.38     2459.77     33.95 o 
  14   0   4      287.45      299.14     20.58 o 
  15   0   4       70.62       98.73     18.16 o 
  16   0   4       46.61      118.32     21.54 o 
  17   0   4    11367.76    11034.61     75.60 o 
  18   0   4       30.89       62.08     21.96 o 
  19   0   4      836.33      732.20     27.83 o 
  20   0   4      131.41      122.41     22.19 o 
  21   0   4      126.96       69.71     24.34 o 
  22   0   4       23.43       -0.12     23.62 o 
  23   0   4      159.04      191.73     29.99 o 
  24   0   4     4780.43     4972.49     65.44 o 
  25   0   4      186.56      268.51     31.81 o 
  26   0   4      654.57      640.42     36.11 o 
  27   0   4      202.44      216.19     32.98 o 
  28   0   4        0.11      -10.74     27.41 o 
 -29   1   4       47.40       88.35     28.09 o 
 -28   1   4       47.36       56.06     27.60 o 
 -27   1   4        3.20        7.29     16.92 o 
 -26   1   4      303.98      265.28     18.73 o 
 -25   1   4      327.57      352.78     19.43 o 
 -24   1   4        4.20        9.81     16.40 o 
 -23   1   4       19.17       27.02     17.47 o 
 -22   1   4       50.17       57.73     17.58 o 
 -21   1   4      915.73      928.18     49.96 o 
 -20   1   4      352.51      395.63     19.32 o 
 -19   1   4      160.07      181.68     15.96 o 
 -18   1   4      417.84      435.87     16.42 o 
 -17   1   4     1267.77     1280.82     24.50 o 
 -16   1   4     4130.31     4038.49     31.48 o 
 -15   1   4       28.26       13.43     11.12 o 
 -14   1   4     3362.15     3214.79     49.52 o 
 -13   1   4       12.55        2.39      5.89 o 
 -12   1   4     1668.82     1829.86     34.75 o 
 -11   1   4      781.68      795.14     24.55 o 
 -10   1   4       14.79       13.04      5.23 o 
  -9   1   4    10094.13    10034.65    136.27 o 
  -8   1   4     2824.25     2831.48     27.47 o 
  -7   1   4       54.13       90.60     10.41 o 
  -6   1   4        2.30        3.75      4.57 o 
  -5   1   4     4583.52     4654.70     31.94 o 
  -4   1   4      721.37      742.65     16.64 o 
  -3   1   4     1928.49     1875.96     16.59 o 
  -2   1   4      535.96      641.82      6.86 o 
  -1   1   4     2370.60     2476.58     24.26 o 
   0   1   4      553.02      490.48      7.89 o 
   1   1   4     1902.76     1970.06     37.67 o 
   2   1   4     5704.85     5747.19     14.67 o 
   3   1   4    17580.69    17013.83     41.19 o 
   4   1   4     9271.76     8872.27     22.24 o 
   5   1   4     1605.31     1521.81     22.09 o 
   6   1   4     2836.43     3029.98     20.23 o 
   7   1   4      457.05      502.42     11.12 o 
   8   1   4     4599.91     4595.79     76.65 o 
   9   1   4    12330.65    12396.74    168.43 o 
  10   1   4     7421.14     7735.78     92.44 o 
  11   1   4        7.92        6.51      9.39 o 
  12   1   4     1928.05     2104.42     21.71 o 
  13   1   4      280.42      259.01     12.54 o 
  14   1   4      141.20      143.90     13.55 o 
  15   1   4     4837.25     4638.57     34.05 o 
  16   1   4      731.39      772.00     19.05 o 
  17   1   4      126.28      193.08     16.21 o 
  18   1   4      962.80     1064.41     36.43 o 
  19   1   4        0.26       -2.89     15.35 o 
  20   1   4       29.33        7.62     15.80 o 
  21   1   4       50.54       65.87     19.41 o 
  22   1   4      436.24      386.31     20.86 o 
  23   1   4        1.76        0.51     18.42 o 
  24   1   4      315.14      328.39     23.09 o 
  25   1   4        2.03       12.77     18.67 o 
  26   1   4       95.70       80.28     30.13 o 
  27   1   4      435.15      418.62     24.02 o 
  28   1   4      668.18      740.28     42.33 o 
 -29   2   4        4.40       18.73     30.16 o 
 -28   2   4       51.46       79.14     25.87 o 
 -27   2   4       23.81       20.21     27.86 o 
 -26   2   4      224.55      228.39     27.48 o 
 -25   2   4      148.86      149.65     19.97 o 
 -24   2   4      557.64      554.90     17.94 o 
 -23   2   4        5.49       -0.84     13.59 o 
 -22   2   4       55.09       34.63     13.26 o 
 -21   2   4      156.91      130.25     13.41 o 
 -20   2   4     1152.75     1037.27     18.38 o 
 -19   2   4       17.13       18.56     12.36 o 
 -18   2   4     2087.05     1952.59     29.66 o 
 -17   2   4      116.80      149.85     13.89 o 
 -16   2   4      416.16      439.39     18.59 o 
 -15   2   4       10.06       -2.48     11.30 o 
 -14   2   4      138.87      139.95      7.69 o 
 -13   2   4       80.58      118.52     12.49 o 
 -12   2   4    10102.66    10407.66     31.11 o 
 -11   2   4        3.83        4.75      6.13 o 
 -10   2   4     4698.45     4791.44     18.27 o 
  -9   2   4     5628.24     5764.47     19.22 o 
  -8   2   4      981.65      915.17      8.60 o 
  -7   2   4       22.79       43.25      4.50 o 
  -6   2   4      758.39     1009.98     13.62 o 
  -5   2   4      232.06      214.19      5.25 o 
  -4   2   4      119.01      135.86      5.95 o 
  -3   2   4     5351.40     5412.73     44.81 o 
  -2   2   4      506.82      417.77      6.41 o 
  -1   2   4      795.59      633.76     15.55 o 
   0   2   4       32.44       25.12     10.19 o 
   1   2   4        0.09        0.87      3.60 o 
   2   2   4      965.84      955.63      9.16 o 
   3   2   4     7969.10     7940.00     17.38 o 
   4   2   4       15.24       16.33     11.43 o 
   5   2   4      142.72      127.92      4.83 o 
   6   2   4     4284.47     5060.25     41.26 o 
   7   2   4     4007.50     3977.16     17.28 o 
   8   2   4      572.31      500.74     10.13 o 
   9   2   4     2557.99     3142.27     26.83 o 
  10   2   4     3474.78     3598.80     24.35 o 
  11   2   4      165.65      123.13      7.57 o 
  12   2   4      545.14      486.52     13.71 o 
  13   2   4      841.84      775.82     16.88 o 
  14   2   4     1572.41     1571.43     22.14 o 
  15   2   4        0.05        6.42     13.64 o 
  16   2   4     4545.37     4431.27    168.55 o 
  17   2   4      999.29      941.18     45.68 o 
  18   2   4      600.72      623.86     33.94 o 
  19   2   4        0.13      -14.06     15.25 o 
  20   2   4      470.99      376.21     28.29 o 
  21   2   4      334.63      281.97     42.41 o 
  22   2   4      163.96      127.47     29.52 o 
  23   2   4       54.12       24.52     19.85 o 
  24   2   4        0.32       10.99     21.07 o 
  25   2   4      107.43       86.29     19.56 o 
  26   2   4      100.09      103.96     20.48 o 
  27   2   4        5.62       14.80     19.28 o 
  28   2   4      457.89      480.12     67.92 o 
 -29   3   4      215.20      240.20     34.34 o 
 -28   3   4        6.20        5.11     24.18 o 
 -27   3   4       40.85       30.88     26.86 o 
 -26   3   4        8.45      -13.51     18.19 o 
 -25   3   4        3.49       -0.03     18.10 o 
 -24   3   4     2261.25     2171.80     42.64 o 
 -23   3   4        1.86       -4.54     16.95 o 
 -22   3   4       24.90       13.26     12.74 o 
 -21   3   4      847.45      799.74     17.58 o 
 -20   3   4       46.37       38.75     12.93 o 
 -19   3   4      326.80      313.59     14.06 o 
 -18   3   4       42.39       59.80     13.67 o 
 -17   3   4     1064.99     1088.83     25.53 o 
 -16   3   4     1962.98     2006.34     19.58 o 
 -15   3   4      477.05      502.29     11.05 o 
 -14   3   4     5247.63     5062.08     24.50 o 
 -13   3   4      616.65      580.40     11.50 o 
 -12   3   4       30.16       33.66      7.17 o 
 -11   3   4     1870.30     1832.83     13.06 o 
 -10   3   4     5876.36     5827.31     33.85 o 
  -9   3   4        2.89        4.08      5.36 o 
  -8   3   4       29.98       14.74      4.77 o 
  -7   3   4     1055.24     1106.04     11.86 o 
  -6   3   4     8922.11     9101.51     22.87 o 
  -5   3   4      538.31      701.25      7.85 o 
  -4   3   4      375.88      479.61      7.51 o 
  -3   3   4     1245.87     1409.31     10.86 o 
  -2   3   4     5593.44     5962.74     30.95 o 
  -1   3   4      786.20     1022.04     10.67 o 
   0   3   4     4815.77     4483.19     14.46 o 
   1   3   4      178.67      168.59      3.69 o 
   2   3   4      148.08      152.32      4.13 o 
   3   3   4    11709.48    12173.97     61.92 o 
   4   3   4     1515.84     1556.31     10.06 o 
   5   3   4      215.81      229.65      7.08 o 
   6   3   4      480.64      423.78      8.50 o 
   7   3   4     4145.33     4182.83     16.03 o 
   8   3   4     1062.95     1048.26      9.56 o 
   9   3   4     1253.84     1671.72     19.79 o 
  10   3   4      666.96      627.33     15.23 o 
  11   3   4      284.87      304.79      9.24 o 
  12   3   4     2269.06     2137.90     17.06 o 
  13   3   4      606.47      628.88     11.93 o 
  14   3   4     1368.49     1345.39     15.54 o 
  15   3   4     1248.02     1151.31     20.13 o 
  16   3   4      197.05      191.21     14.56 o 
  17   3   4        0.14        5.08     13.92 o 
  18   3   4      527.01      522.56     19.27 o 
  19   3   4       79.25       49.43     15.31 o 
  20   3   4      130.65       96.19     15.68 o 
  21   3   4      452.97      458.41     28.06 o 
  22   3   4      404.20      416.53     27.41 o 
  23   3   4      573.66      577.86     22.71 o 
  24   3   4      694.50      807.11     60.94 o 
  25   3   4      361.78      414.00     58.30 o 
  26   3   4       72.81       77.74     21.46 o 
  27   3   4       42.80       56.61     21.64 o 
  28   3   4        4.42        9.04     28.09 o 
 -29   4   4      114.62      105.71     30.77 o 
 -28   4   4      151.49      172.18     20.70 o 
 -27   4   4       43.84       23.02     20.50 o 
 -26   4   4      584.81      558.68     31.53 o 
 -25   4   4      131.84      136.82     18.51 o 
 -24   4   4      187.50      174.31     30.31 o 
 -23   4   4       50.12       48.10     22.34 o 
 -22   4   4      276.59      220.92     17.43 o 
 -21   4   4     1674.14     1562.38     48.33 o 
 -20   4   4      317.38      291.96     17.89 o 
 -19   4   4        2.02       -0.72     11.66 o 
 -18   4   4     3447.43     3480.40     28.31 o 
 -17   4   4      760.53      761.43     18.86 o 
 -16   4   4      176.46      174.39      8.99 o 
 -15   4   4      473.47      449.10      9.94 o 
 -14   4   4      467.80      463.94     10.67 o 
 -13   4   4     1206.75     1211.74     13.74 o 
 -12   4   4        0.60        3.22      7.18 o 
 -11   4   4       40.05       41.49      6.23 o 
 -10   4   4     1763.85     1817.98     12.93 o 
  -9   4   4     7800.71     7789.81     23.88 o 
  -8   4   4     2904.67     3066.65     23.51 o 
  -7   4   4      147.12      109.50      6.15 o 
  -6   4   4     1712.26     2080.99     12.18 o 
  -5   4   4      385.54      387.55      7.06 o 
  -4   4   4     4034.40     4247.00     28.22 o 
  -3   4   4     6241.08     6371.30     48.63 o 
  -2   4   4    16548.96    16861.23     62.78 o 
  -1   4   4     2293.79     2148.84     12.30 o 
   0   4   4       17.77       37.40      4.15 o 
   1   4   4      751.50      640.36      7.03 o 
   2   4   4      575.94      686.07      7.44 o 
   3   4   4      184.52      136.34      3.62 o 
   4   4   4       24.69       24.45      3.47 o 
   5   4   4      334.01      343.94      5.27 o 
   6   4   4     1450.61     1529.58     10.98 o 
   7   4   4      735.01      732.08     10.34 o 
   8   4   4     6501.75     6622.13     59.69 o 
   9   4   4       97.92      105.42      6.69 o 
  10   4   4     1176.47     1112.97     13.87 o 
  11   4   4      548.15      537.28      9.15 o 
  12   4   4     1404.93     1419.12     14.34 o 
  13   4   4        2.07       -7.62      7.62 o 
  14   4   4       33.58       37.88      7.98 o 
  15   4   4     5881.39     5661.18     34.05 o 
  16   4   4     1210.29     1309.10     22.18 o 
  17   4   4        9.57       38.41     38.53 o 
  18   4   4        6.28        0.93     14.60 o 
  19   4   4        0.62      -16.40     16.40 o 
  20   4   4      146.57      140.66     26.07 o 
  21   4   4        1.46       -9.20     16.78 o 
  22   4   4     1539.82     1523.91     42.33 o 
  23   4   4      676.28      725.03     24.04 o 
  24   4   4        6.84       12.58     18.45 o 
  25   4   4       82.56      106.74     18.26 o 
  26   4   4       31.27       93.40     22.12 o 
  27   4   4      394.63      481.75     61.24 o 
 -28   5   4       45.10        8.63     20.75 o 
 -27   5   4       10.25      -16.82     19.10 o 
 -26   5   4      309.13      267.81     21.03 o 
 -25   5   4       93.27       85.54     19.82 o 
 -24   5   4       63.77       42.69     16.74 o 
 -23   5   4       50.55       40.83     16.57 o 
 -22   5   4      334.83      323.48     31.40 o 
 -21   5   4      135.34      127.54     16.86 o 
 -20   5   4      347.96      357.28     18.52 o 
 -19   5   4       11.13        6.96     15.04 o 
 -18   5   4     3194.84     3135.13     32.03 o 
 -17   5   4      154.65      165.30     11.45 o 
 -16   5   4        0.76       -5.69      8.55 o 
 -15   5   4     5245.14     4943.01     30.50 o 
 -14   5   4      327.47      313.54     16.05 o 
 -13   5   4     1089.29     1047.89     16.85 o 
 -12   5   4      224.00      194.99      9.07 o 
 -11   5   4     1731.52     1560.20     14.62 o 
 -10   5   4      285.91      349.31      8.98 o 
  -9   5   4     3349.60     2918.11     22.23 o 
  -8   5   4     5120.39     5573.11     25.87 o 
  -7   5   4      918.08      929.12      9.02 o 
  -6   5   4    14961.14    16424.11     57.71 o 
  -5   5   4    15781.51    16690.88     65.06 o 
  -4   5   4     6991.28     7954.28     22.56 o 
  -3   5   4     4348.17     4560.86     15.40 o 
  -2   5   4     3576.00     3337.58     14.29 o 
  -1   5   4     3218.92     3286.02     14.34 o 
   0   5   4     6333.12     7026.42     45.49 o 
   1   5   4       21.36        7.45      3.26 o 
   2   5   4      152.09       97.11      4.04 o 
   3   5   4     4061.28     3720.50     19.34 o 
   4   5   4     2019.35     1949.68     19.79 o 
   5   5   4     8597.85     8205.72     39.31 o 
   6   5   4     8098.44     8386.84     27.18 o 
   7   5   4     1089.20     1083.15      9.99 o 
   8   5   4      229.83      320.07      9.63 o 
   9   5   4    13010.84    12358.94     36.14 o 
  10   5   4      710.31      667.86     11.65 o 
  11   5   4        2.99       11.83      8.14 o 
  12   5   4     3524.86     3528.48     32.20 o 
  13   5   4       19.39        7.02      7.70 o 
  14   5   4     1647.01     1576.16     17.83 o 
  15   5   4      879.56      832.24     15.09 o 
  16   5   4      298.01      286.54     13.40 o 
  17   5   4       92.28       69.90     11.94 o 
  18   5   4     1041.28      906.23     17.64 o 
  19   5   4       74.91       61.83     15.40 o 
  20   5   4       12.47       -7.45     20.80 o 
  21   5   4      187.72      132.52     15.94 o 
  22   5   4       90.96       46.19     16.82 o 
  23   5   4      181.26      184.27     18.92 o 
  24   5   4       61.73       73.79     17.07 o 
  25   5   4      190.57      278.05     43.20 o 
  26   5   4       45.50       78.88     19.42 o 
  27   5   4      286.55      284.95     48.85 o 
 -28   6   4       30.18      -17.35     31.08 o 
 -27   6   4       46.13       19.36     19.74 o 
 -26   6   4       20.53        2.14     18.56 o 
 -25   6   4      198.42      198.04     19.74 o 
 -24   6   4      211.28      185.99     22.16 o 
 -23   6   4       81.12       89.78     16.27 o 
 -22   6   4        6.27        8.66     15.94 o 
 -21   6   4      941.88      907.23     23.60 o 
 -20   6   4        0.82       -6.19     16.79 o 
 -19   6   4       69.36       60.92     16.62 o 
 -18   6   4     1058.20      920.97     20.00 o 
 -17   6   4      314.85      293.02     12.83 o 
 -16   6   4      144.28      111.36     11.28 o 
 -15   6   4     3193.29     3185.04     39.04 o 
 -14   6   4      888.95      816.27     23.77 o 
 -13   6   4      903.30      869.15     17.96 o 
 -12   6   4      741.80      786.76     12.61 o 
 -11   6   4      806.64      853.62     12.20 o 
 -10   6   4      458.05      516.73     10.19 o 
  -9   6   4     1443.04     1610.51     33.20 o 
  -8   6   4     3251.06     3229.73     30.31 o 
  -7   6   4     1152.96     1226.33     15.79 o 
  -6   6   4     4091.79     3687.65     13.68 o 
  -5   6   4      176.93      152.70      5.70 o 
  -4   6   4     9384.80     9611.78     64.38 o 
  -3   6   4    10881.91    11714.94     87.06 o 
  -2   6   4     1130.98     1104.88     12.20 o 
  -1   6   4     3156.11     2766.66     13.99 o 
   0   6   4      476.55      656.31      6.44 o 
   1   6   4    11588.90    11932.13     36.62 o 
   2   6   4     2997.17     3117.99     10.57 o 
   3   6   4      718.60      827.63      9.11 o 
   4   6   4     5035.92     4994.64     15.35 o 
   5   6   4       60.44       26.08      4.39 o 
   6   6   4      147.85      118.56      5.19 o 
   7   6   4      104.89      139.23      5.37 o 
   8   6   4      241.25      271.00     11.44 o 
   9   6   4     4643.16     4438.35     35.61 o 
  10   6   4      616.51      615.78     11.53 o 
  11   6   4     1637.16     1593.38     19.89 o 
  12   6   4        5.00        3.73      8.92 o 
  13   6   4     1158.88     1172.56     16.03 o 
  14   6   4      307.99      271.06     12.00 o 
  15   6   4      162.20      165.66     12.06 o 
  16   6   4     2072.15     2045.17     21.33 o 
  17   6   4       14.55        6.40     11.86 o 
  18   6   4     1073.92     1096.21     25.17 o 
  19   6   4      472.08      492.96     15.94 o 
  20   6   4      310.07      303.13     15.23 o 
  21   6   4      191.98      210.64     14.73 o 
  22   6   4      100.11       74.35     37.78 o 
  23   6   4       69.93       68.11     25.37 o 
  24   6   4       98.68      115.03     26.20 o 
  25   6   4      318.53      376.35     34.36 o 
  26   6   4       15.50       23.66     25.75 o 
 -27   7   4      114.25       44.32     21.13 o 
 -26   7   4        4.12       -9.50     16.52 o 
 -25   7   4       12.31       -0.38     19.14 o 
 -24   7   4       78.17       62.25     21.13 o 
 -23   7   4       79.13       76.36     15.71 o 
 -22   7   4      811.06      826.14     58.20 o 
 -21   7   4      943.23      933.50     30.66 o 
 -20   7   4      106.87      133.94     17.34 o 
 -19   7   4      109.21      116.27     12.71 o 
 -18   7   4      994.40     1005.17     17.86 o 
 -17   7   4     1121.98     1132.40     23.77 o 
 -16   7   4     1446.41     1451.60     18.59 o 
 -15   7   4      396.67      382.74     12.76 o 
 -14   7   4      196.36      177.95     15.03 o 
 -13   7   4      426.69      444.24     17.31 o 
 -12   7   4      594.16      662.05     23.46 o 
 -11   7   4      508.68      426.61     15.42 o 
 -10   7   4      263.89      240.45     13.69 o 
  -9   7   4       13.28       17.53      7.51 o 
  -8   7   4      775.11      784.15     11.98 o 
  -7   7   4      376.12      363.34     12.23 o 
  -6   7   4      102.84       65.22      7.76 o 
  -5   7   4      504.99      565.94      7.75 o 
  -4   7   4     1171.11     1236.48     10.31 o 
  -3   7   4     8152.45     8602.69     33.83 o 
  -2   7   4     6790.81     6748.48     70.17 o 
  -1   7   4     2191.03     2235.95     15.07 o 
   0   7   4     9994.81    10455.12     56.27 o 
   1   7   4       70.09      116.56      6.94 o 
   2   7   4     3486.58     3534.77     15.03 o 
   3   7   4      231.76      202.58     12.15 o 
   4   7   4      372.45      407.61      8.07 o 
   5   7   4      783.87      836.31     10.43 o 
   6   7   4        4.59       -4.10      6.26 o 
   7   7   4       43.96       43.17      6.54 o 
   8   7   4       66.45       57.90      7.14 o 
   9   7   4     1100.12     1028.05     17.87 o 
  10   7   4      471.66      391.39      9.97 o 
  11   7   4      195.96      181.48     16.57 o 
  12   7   4       66.36       56.83     13.97 o 
  13   7   4      396.82      388.75     17.44 o 
  14   7   4        4.95        8.43     15.33 o 
  15   7   4      771.40      780.19     21.42 o 
  16   7   4      108.62      122.95     32.49 o 
  17   7   4        2.09       -5.44     15.97 o 
  18   7   4       55.87       52.48     16.29 o 
  19   7   4        3.21       -0.78     16.29 o 
  20   7   4        3.25       -0.45     17.27 o 
  21   7   4      298.84      295.70     30.85 o 
  22   7   4        0.82      -16.45     27.91 o 
  23   7   4       14.06        8.84     17.01 o 
  24   7   4        2.05       18.30     23.63 o 
  25   7   4       68.52      156.75     31.61 o 
  26   7   4       96.00       97.18     25.20 o 
 -26   8   4      255.02      238.99     20.31 o 
 -25   8   4       72.57       39.17     17.31 o 
 -24   8   4       98.49       82.93     18.66 o 
 -23   8   4      463.50      489.91     21.20 o 
 -22   8   4      854.27      827.52     23.96 o 
 -21   8   4      343.24      327.63     19.18 o 
 -20   8   4        0.98       17.54     12.67 o 
 -19   8   4       84.88       77.37     12.93 o 
 -18   8   4     4526.78     4472.35     38.85 o 
 -17   8   4     2810.45     2920.34     72.33 o 
 -16   8   4     1036.24     1129.66     23.25 o 
 -15   8   4      285.25      262.86     16.64 o 
 -14   8   4       64.29       71.74     14.05 o 
 -13   8   4        0.34       -9.27     15.52 o 
 -12   8   4     4914.59     5009.97     99.45 o 
 -11   8   4       82.78       56.09     13.42 o 
 -10   8   4       88.75       76.62     13.27 o 
  -9   8   4     6524.34     6651.58     38.04 o 
  -8   8   4      184.28      178.09     12.60 o 
  -7   8   4      543.08      537.71     15.34 o 
  -6   8   4      180.57      101.05     13.56 o 
  -5   8   4     4013.37     3615.75     19.65 o 
  -4   8   4     3966.92     4070.77     20.72 o 
  -3   8   4     3390.63     3266.54     16.83 o 
  -2   8   4     1294.76     1538.77     30.61 o 
  -1   8   4       52.00       52.12      5.80 o 
   0   8   4     1269.74     1164.45     15.04 o 
   1   8   4     1499.92     1575.38     15.01 o 
   2   8   4     2184.58     2095.93     20.65 o 
   3   8   4      501.14      521.86     11.24 o 
   4   8   4       27.20       20.97      8.03 o 
   5   8   4        0.83       -5.06      6.62 o 
   6   8   4      251.28      229.66      8.01 o 
   7   8   4     4785.09     4439.41     21.60 o 
   8   8   4     3956.08     3992.87     37.34 o 
   9   8   4      118.08      124.34     19.80 o 
  10   8   4       73.78       13.86     17.08 o 
  11   8   4      207.50      174.76     15.59 o 
  12   8   4     4015.07     3939.78     33.79 o 
  13   8   4        0.93       -6.00     15.55 o 
  14   8   4       57.18       47.80     15.46 o 
  15   8   4      464.78      447.58     25.56 o 
  16   8   4      334.79      297.56     17.34 o 
  17   8   4      170.16      172.32     16.60 o 
  18   8   4      889.50      891.76     43.72 o 
  19   8   4       46.43       65.04     16.90 o 
  20   8   4       98.12       88.02     19.36 o 
  21   8   4     2439.99     2618.67     52.86 o 
  22   8   4       13.52        4.18     21.18 o 
  23   8   4       26.47       12.94     18.33 o 
  24   8   4      651.40      648.04     24.36 o 
  25   8   4       80.02      102.72     29.73 o 
 -25   9   4      157.73      121.87     32.06 o 
 -24   9   4       23.60       -8.00     29.29 o 
 -23   9   4      239.38      196.54     26.20 o 
 -22   9   4      413.93      377.11     31.45 o 
 -21   9   4       42.33       23.36     17.13 o 
 -20   9   4      919.39      990.03     25.11 o 
 -19   9   4       99.64       92.19     17.63 o 
 -18   9   4      405.31      384.68     24.51 o 
 -17   9   4      314.30      314.86     41.04 o 
 -16   9   4        6.79       14.16     15.95 o 
 -15   9   4     1726.39     1719.62     25.86 o 
 -14   9   4     1528.47     1510.96     24.58 o 
 -13   9   4       20.69       19.74     15.00 o 
 -12   9   4     3975.14     4109.16     41.00 o 
 -11   9   4        0.53       -0.45     14.54 o 
 -10   9   4      613.12      589.28     18.26 o 
  -9   9   4     5164.66     5018.18     35.07 o 
  -8   9   4      185.96      185.37     13.64 o 
  -7   9   4      897.96      947.00     18.91 o 
  -6   9   4      193.11      227.48     24.80 o 
  -5   9   4      468.14      460.34     13.72 o 
  -4   9   4     1855.38     1888.81     15.95 o 
  -3   9   4      340.46      283.37      9.55 o 
  -2   9   4     2264.50     2171.85     29.08 o 
  -1   9   4     5488.42     5421.79     25.63 o 
   0   9   4        0.01        8.70      7.53 o 
   1   9   4        0.62        2.04      7.39 o 
   2   9   4        1.74       -0.26      8.62 o 
   3   9   4     1589.54     1610.14     16.32 o 
   4   9   4     1603.79     1559.13     18.78 o 
   5   9   4      801.72      792.01     13.81 o 
   6   9   4        0.05       12.47     15.01 o 
   7   9   4     2345.92     2285.21     24.91 o 
   8   9   4       56.06       30.23     13.14 o 
   9   9   4      163.83      121.63     13.67 o 
  10   9   4       55.85       43.92     23.12 o 
  11   9   4      201.75      153.24     15.14 o 
  12   9   4     2181.94     2066.04     26.61 o 
  13   9   4      728.26      709.07     19.90 o 
  14   9   4        1.29       14.37     15.74 o 
  15   9   4     1144.90     1067.10     23.17 o 
  16   9   4      192.57      201.17     17.77 o 
  17   9   4      114.85       79.48     17.01 o 
  18   9   4        0.03        9.26     16.83 o 
  19   9   4      181.29      212.07     19.95 o 
  20   9   4       95.20      153.24     31.61 o 
  21   9   4       84.19      119.99     43.42 o 
  22   9   4       12.40      -11.03     23.27 o 
  23   9   4      425.28      409.88     37.41 o 
  24   9   4       41.92       20.66     21.37 o 
 -24  10   4      250.51      216.55     33.54 o 
 -23  10   4      494.74      466.61     34.60 o 
 -22  10   4      213.34      235.10     27.91 o 
 -21  10   4       15.38       -1.79     17.04 o 
 -20  10   4       37.93       47.64     17.10 o 
 -19  10   4       14.89       14.49     16.43 o 
 -18  10   4      170.60      173.14     18.40 o 
 -17  10   4      747.35      765.99     27.97 o 
 -16  10   4      207.17      174.75     16.63 o 
 -15  10   4       94.78      110.28     15.73 o 
 -14  10   4        3.09       -7.12     15.24 o 
 -13  10   4       14.99        2.93     14.42 o 
 -12  10   4       21.97       25.46     14.06 o 
 -11  10   4      324.66      323.26     17.59 o 
 -10  10   4     3485.13     3559.45     88.64 o 
  -9  10   4     1542.77     1512.92     23.04 o 
  -8  10   4      507.79      516.02     16.55 o 
  -7  10   4      904.69      806.11     18.89 o 
  -6  10   4      558.59      573.29     15.62 o 
  -5  10   4      211.72      189.42     12.12 o 
  -4  10   4      218.64      217.50     12.26 o 
  -3  10   4     2107.78     2046.04     22.86 o 
  -2  10   4       72.00       66.07     12.23 o 
  -1  10   4      804.73      812.82     17.29 o 
   0  10   4      682.85      618.73     12.36 o 
   1  10   4     3220.28     3149.35     31.13 o 
   2  10   4     2715.61     2763.01     22.94 o 
   3  10   4       49.26       77.64     10.34 o 
   4  10   4     7265.81     6998.07     31.82 o 
   5  10   4     2748.94     2627.20     29.30 o 
   6  10   4     1354.99     1347.22     17.42 o 
   7  10   4     1443.46     1356.42     17.85 o 
   8  10   4       57.26       40.84     11.02 o 
   9  10   4      341.08      325.13     12.90 o 
  10  10   4     1259.35     1214.43     52.29 o 
  11  10   4     1009.26      954.16     47.30 o 
  12  10   4      210.02      186.85     15.37 o 
  13  10   4      479.68      448.70     18.21 o 
  14  10   4      537.99      572.81     19.49 o 
  15  10   4      326.37      300.93     27.56 o 
  16  10   4       16.73       -5.77     15.79 o 
  17  10   4      308.84      278.62     19.89 o 
  18  10   4       52.79       39.65     19.16 o 
  19  10   4      186.77      175.52     30.41 o 
  20  10   4       87.53      125.41     18.57 o 
  21  10   4      759.89      783.34     39.07 o 
  22  10   4      345.82      342.64     70.07 o 
  23  10   4      289.80      251.14     22.21 o 
 -23  11   4       39.93        9.40     27.38 o 
 -22  11   4       89.99       51.73     18.55 o 
 -21  11   4       82.96       81.12     18.24 o 
 -20  11   4        5.83      -17.45     17.45 o 
 -19  11   4       45.96       44.51     37.95 o 
 -18  11   4       23.85       15.02     17.92 o 
 -17  11   4       11.04      -17.61     17.79 o 
 -16  11   4       89.64       88.30     19.28 o 
 -15  11   4       98.01       85.36     16.11 o 
 -14  11   4      199.27      162.31     16.67 o 
 -13  11   4      101.80       71.53     14.79 o 
 -12  11   4     1915.56     1756.97     26.60 o 
 -11  11   4      905.13      904.64     21.37 o 
 -10  11   4       32.64       31.50     15.98 o 
  -9  11   4     1758.13     1762.68     44.91 o 
  -8  11   4       98.32       89.50     14.30 o 
  -7  11   4     1002.26     1045.57     32.53 o 
  -6  11   4       16.12       54.81     21.20 o 
  -5  11   4      377.46      389.02     24.76 o 
  -4  11   4      313.20      276.94     22.73 o 
  -3  11   4       63.77       17.41     12.00 o 
  -2  11   4       52.57       25.88     12.49 o 
  -1  11   4       47.54       53.37     12.95 o 
   0  11   4      331.02      291.38     15.91 o 
   1  11   4       48.69       38.42     14.95 o 
   2  11   4      521.80      500.05     27.76 o 
   3  11   4      749.73      673.00     34.13 o 
   4  11   4     1377.78     1436.80     25.36 o 
   5  11   4     1051.97     1051.47     36.34 o 
   6  11   4     1156.68     1136.06     22.32 o 
   7  11   4       22.23        8.50     14.29 o 
   8  11   4      969.79     1006.60     42.38 o 
   9  11   4      657.56      606.47     18.79 o 
  10  11   4      131.70      112.44     14.76 o 
  11  11   4      222.51      206.21     16.16 o 
  12  11   4      529.34      533.68     19.29 o 
  13  11   4       14.63       13.39     15.31 o 
  14  11   4      127.73       81.41     29.77 o 
  15  11   4      256.30      239.57     29.67 o 
  16  11   4      164.26      177.74     26.71 o 
  17  11   4      194.04      140.06     26.79 o 
  18  11   4      429.06      406.40     35.01 o 
  19  11   4      217.16      201.06     34.90 o 
  20  11   4       10.36        9.19     31.05 o 
  21  11   4        2.54       26.88     25.11 o 
  22  11   4       25.97       43.96     29.42 o 
 -22  12   4       22.75      -16.13     19.05 o 
 -21  12   4      361.84      336.71     21.25 o 
 -20  12   4       10.04      -14.26     23.21 o 
 -19  12   4       33.12       -1.29     27.71 o 
 -18  12   4       11.57      -11.75     16.49 o 
 -17  12   4        0.02      -16.64     16.64 o 
 -16  12   4      498.24      459.04     21.30 o 
 -15  12   4      466.62      467.11     21.10 o 
 -14  12   4      611.74      587.35     20.95 o 
 -13  12   4        0.86      -15.99     15.99 o 
 -12  12   4        4.01      -14.76     15.86 o 
 -11  12   4        2.65       -4.35     14.44 o 
 -10  12   4       46.55       34.43     22.95 o 
  -9  12   4      179.66      181.30     24.22 o 
  -8  12   4      916.30      886.70     31.75 o 
  -7  12   4     2484.88     2445.56     44.46 o 
  -6  12   4     1858.28     1832.54     39.82 o 
  -5  12   4       89.08       75.44     23.53 o 
  -4  12   4      825.06      798.21     31.14 o 
  -3  12   4      509.81      496.16     28.32 o 
  -2  12   4     1570.54     1472.54     23.37 o 
  -1  12   4     1569.23     1531.34     70.32 o 
   0  12   4        3.87       10.18     14.07 o 
   1  12   4      179.86      182.73     38.64 o 
   2  12   4        3.32        6.30     14.63 o 
   3  12   4      949.41      940.88     21.71 o 
   4  12   4        6.99       11.68     15.23 o 
   5  12   4       93.22       90.08     16.28 o 
   6  12   4     1863.59     1804.34     26.79 o 
   7  12   4     1129.87     1091.21     31.54 o 
   8  12   4       66.06       76.68     18.37 o 
   9  12   4      252.31      245.18     17.07 o 
  10  12   4      402.12      419.72     18.56 o 
  11  12   4        3.08       -7.97     15.24 o 
  12  12   4      365.46      337.49     18.92 o 
  13  12   4       25.16        8.46     28.41 o 
  14  12   4       91.80      100.10     28.81 o 
  15  12   4      542.00      529.19     32.37 o 
  16  12   4       66.78       63.79     25.20 o 
  17  12   4       68.10       72.45     27.75 o 
  18  12   4      492.10      459.96     36.09 o 
  19  12   4      325.05      363.94     37.07 o 
  20  12   4      285.71      314.46     35.36 o 
  21  12   4       23.95       21.71     26.23 o 
 -20  13   4       26.02       11.31     17.72 o 
 -19  13   4      398.32      366.50     48.31 o 
 -18  13   4       28.20        9.70     17.51 o 
 -17  13   4     1240.69     1225.18     32.46 o 
 -16  13   4      183.80      206.58     20.83 o 
 -15  13   4     1755.27     1831.39    109.74 o 
 -14  13   4      207.03      188.98     18.32 o 
 -13  13   4      165.27      168.92     28.23 o 
 -12  13   4        5.60       11.95     24.75 o 
 -11  13   4        6.35        8.41     22.40 o 
 -10  13   4        2.69       22.27     22.49 o 
  -9  13   4       14.64       18.84     25.26 o 
  -8  13   4       58.97       55.75     26.44 o 
  -7  13   4        7.26      -14.32     26.16 o 
  -6  13   4      706.35      702.65     31.55 o 
  -5  13   4        9.57        8.73     23.99 o 
  -4  13   4     1071.99     1130.90     36.33 o 
  -3  13   4       89.40      116.67     25.90 o 
  -2  13   4     2098.27     1931.56     40.83 o 
  -1  13   4        6.76       14.36     14.87 o 
   0  13   4      396.45      417.35     17.28 o 
   1  13   4      228.13      222.97     17.24 o 
   2  13   4     1564.52     1533.38     25.39 o 
   3  13   4      532.71      514.18     29.17 o 
   4  13   4      185.13      170.73     15.83 o 
   5  13   4      145.00      142.82     16.30 o 
   6  13   4       28.02       30.09     16.13 o 
   7  13   4      928.30      899.75     22.79 o 
   8  13   4        6.55        6.78     15.48 o 
   9  13   4      173.73      173.88     17.46 o 
  10  13   4        3.28       -2.10     15.95 o 
  11  13   4       82.48       83.14     16.37 o 
  12  13   4      448.92      427.42     29.72 o 
  13  13   4      280.25      312.94     27.99 o 
  14  13   4        1.24        7.44     23.09 o 
  15  13   4        0.03        1.61     26.22 o 
  16  13   4       51.41       59.92     30.62 o 
  17  13   4      131.25      119.08     33.34 o 
  18  13   4      204.35      206.53     35.59 o 
  19  13   4        2.30      -18.35     31.78 o 
 -19  14   4        2.96       17.68     31.08 o 
 -18  14   4        5.81        5.89     22.90 o 
 -17  14   4      366.70      369.61     32.79 o 
 -16  14   4      501.96      561.89     32.89 o 
 -15  14   4      636.88      716.60     37.62 o 
 -14  14   4       42.95       57.63     30.63 o 
 -13  14   4     1206.80     1268.91     41.43 o 
 -12  14   4        8.05       -5.23     23.49 o 
 -11  14   4        6.32       -3.73     24.95 o 
 -10  14   4      158.75      158.59     29.35 o 
  -9  14   4      536.88      632.75     34.31 o 
  -8  14   4     1407.81     1440.98     39.66 o 
  -7  14   4      459.27      450.93     32.20 o 
  -6  14   4      508.70      556.78     32.17 o 
  -5  14   4      533.64      531.07     29.92 o 
  -4  14   4      159.43      152.75     28.84 o 
  -3  14   4      608.47      540.00     29.90 o 
  -2  14   4       78.32      101.57     26.89 o 
  -1  14   4       45.39       43.93     22.20 o 
   0  14   4      458.08      491.63     39.23 o 
   1  14   4      548.61      582.00     22.65 o 
   2  14   4      695.93      663.13     21.53 o 
   3  14   4       24.20       25.44     15.90 o 
   4  14   4       70.37       84.85     19.57 o 
   5  14   4       18.29       26.09     16.28 o 
   6  14   4        0.59        9.78     17.75 o 
   7  14   4      116.72      123.70     19.40 o 
   8  14   4      882.16      882.32     24.88 o 
   9  14   4        0.96      -16.19     19.19 o 
  10  14   4      372.62      358.59     20.71 o 
  11  14   4     1019.92     1016.07     39.93 o 
  12  14   4        8.89       -0.10     28.55 o 
  13  14   4      359.38      332.03     33.53 o 
  14  14   4       70.09       44.68     30.92 o 
  15  14   4        0.75       -6.84     30.05 o 
  16  14   4       53.84       50.72     30.68 o 
  17  14   4        2.81       -4.35     27.55 o 
 -16  15   4        6.82        6.22     29.05 o 
 -15  15   4      313.94      325.03     30.95 o 
 -14  15   4       66.12       97.77     32.12 o 
 -13  15   4      263.43      264.93     32.43 o 
 -12  15   4       54.21       17.43     25.12 o 
 -11  15   4       76.55       47.02     29.23 o 
 -10  15   4        3.60       -5.75     27.00 o 
  -9  15   4        5.66       34.17     26.53 o 
  -8  15   4      358.90      394.54     33.59 o 
  -7  15   4        0.62        7.33     24.01 o 
  -6  15   4      149.95      146.09     29.68 o 
  -5  15   4       49.14       46.03     23.29 o 
  -4  15   4      444.46      400.84     32.47 o 
  -3  15   4       29.70       13.89     23.60 o 
  -2  15   4       14.85       -3.02     26.85 o 
  -1  15   4        3.13        9.60     26.23 o 
   0  15   4      138.37      162.66     24.71 o 
   1  15   4        0.01        4.57     16.15 o 
   2  15   4        0.10       12.51     17.54 o 
   3  15   4      416.21      448.60     24.91 o 
   4  15   4      227.91      242.76     17.99 o 
   5  15   4      749.56      704.76     22.50 o 
   6  15   4      120.72      128.81     19.07 o 
   7  15   4       97.10       73.67     18.76 o 
   8  15   4       42.22       34.67     32.55 o 
   9  15   4      109.44      122.48     24.72 o 
  10  15   4       21.83        5.42     28.01 o 
  11  15   4       23.20        8.35     28.21 o 
  12  15   4       21.70        1.73     29.31 o 
  13  15   4      236.35      214.70     33.32 o 
  14  15   4      165.99       98.87     34.15 o 
  15  15   4       41.22       38.03     34.57 o 
 -14  16   4       65.02       24.17     34.40 o 
 -13  16   4       58.42       47.46     28.54 o 
 -12  16   4        8.72      -17.55     30.60 o 
 -11  16   4        2.55      -28.64     28.64 o 
 -10  16   4      460.56      453.79     35.28 o 
  -9  16   4       25.46       20.40     30.03 o 
  -8  16   4      291.65      311.31     33.15 o 
  -7  16   4      275.82      330.85     32.16 o 
  -6  16   4       53.11       23.04     28.92 o 
  -5  16   4       26.90       23.81     22.93 o 
  -4  16   4        5.63      -12.04     28.31 o 
  -3  16   4       25.85       22.93     25.52 o 
  -2  16   4        6.14      -12.41     24.90 o 
  -1  16   4       55.05       36.54     28.15 o 
   0  16   4      661.43      637.33     36.18 o 
   1  16   4        1.43       28.70     26.46 o 
   2  16   4      139.09      140.31     17.65 o 
   3  16   4      280.41      274.70     20.42 o 
   4  16   4      114.18      141.73     19.16 o 
   5  16   4        1.52       -3.82     17.29 o 
   6  16   4      243.44      239.24     19.29 o 
   7  16   4      123.72      131.58     18.92 o 
   8  16   4      194.19      188.32     19.89 o 
   9  16   4       77.29       45.89     30.06 o 
  10  16   4       32.42       10.41     29.99 o 
  11  16   4        0.03      -25.93     30.91 o 
  12  16   4        6.01      -29.67     30.49 o 
 -10  17   4       16.30       -1.18     32.00 o 
  -9  17   4       22.55        3.66     31.82 o 
  -8  17   4        7.68       -6.26     28.02 o 
  -7  17   4       24.25       36.39     32.59 o 
  -6  17   4       11.88       41.54     28.40 o 
  -5  17   4       10.73       12.12     26.75 o 
  -4  17   4       13.09       27.84     31.22 o 
  -3  17   4       17.88       -0.98     29.38 o 
  -2  17   4      223.99      167.32     27.76 o 
  -1  17   4      357.85      357.29     31.37 o 
   0  17   4      114.63      113.34     30.90 o 
   1  17   4      155.05      136.02     31.42 o 
   2  17   4        0.00       24.37     30.56 o 
   3  17   4       28.08       31.81     18.72 o 
   4  17   4       30.62       44.22     19.86 o 
   5  17   4        0.37       11.80     20.41 o 
   6  17   4        9.18       10.27     19.70 o 
   7  17   4       85.96       87.91     18.26 o 
   8  17   4      102.44      111.38     27.73 o 
 -29   1   5       68.28       55.65     25.55 o 
 -28   1   5      243.18      225.85     20.05 o 
 -27   1   5      553.22      552.91     22.93 o 
 -26   1   5        3.15        2.11     16.68 o 
 -25   1   5      288.70      289.49     20.04 o 
 -24   1   5      665.72      707.97     27.99 o 
 -23   1   5       16.85       20.99     18.13 o 
 -22   1   5      533.28      549.45     22.21 o 
 -21   1   5     3459.01     3422.81     35.26 o 
 -20   1   5      350.04      345.86     18.39 o 
 -19   1   5      335.53      287.35     17.75 o 
 -18   1   5     1339.27     1308.98     22.89 o 
 -17   1   5      316.73      304.59     15.33 o 
 -16   1   5      123.84      137.97     14.10 o 
 -15   1   5     1117.50     1184.75     22.78 o 
 -14   1   5     3275.29     2954.63     26.90 o 
 -13   1   5     1294.90     1268.66     40.14 o 
 -12   1   5     1320.12     1286.05     25.13 o 
 -11   1   5     2248.96     2217.69     27.00 o 
 -10   1   5      232.41      202.26      6.91 o 
  -9   1   5       22.63       36.49      3.97 o 
  -8   1   5      942.38      902.26      7.29 o 
  -7   1   5     1289.03     1285.86     11.32 o 
  -6   1   5     1440.11     1411.95     19.00 o 
  -5   1   5     3939.48     3799.63     49.21 o 
  -4   1   5     1035.91      976.32     12.51 o 
  -3   1   5       70.99      109.16      5.24 o 
  -2   1   5     2295.26     2568.62     18.90 o 
  -1   1   5      351.60      340.73      9.35 o 
   0   1   5     6950.99     6785.67     80.09 o 
   1   1   5       25.48       21.01      3.00 o 
   2   1   5      277.44      314.61      8.80 o 
   3   1   5     9105.41     8314.45     24.84 o 
   4   1   5     1580.05     1787.30     16.84 o 
   5   1   5      708.34      771.69     11.48 o 
   6   1   5      454.25      489.90     14.60 o 
   7   1   5      128.96      125.66     10.74 o 
   8   1   5     1622.31     1608.88     18.74 o 
   9   1   5     4706.06     4977.34     45.52 o 
  10   1   5     2464.98     2386.02     27.40 o 
  11   1   5     4057.91     3728.89    116.63 o 
  12   1   5       24.75       14.23     11.24 o 
  13   1   5      714.33      611.94     16.91 o 
  14   1   5        1.05      -13.50     13.50 o 
  15   1   5      179.58      149.12     15.13 o 
  16   1   5      172.80      160.04     15.50 o 
  17   1   5        2.05       10.35     14.61 o 
  18   1   5     3393.68     3214.15     32.82 o 
  19   1   5      735.90      748.69     26.75 o 
  20   1   5      208.83      190.78     17.53 o 
  21   1   5      124.98       61.56     26.74 o 
  22   1   5        2.56      -17.10     17.10 o 
  23   1   5      233.37      226.73     20.30 o 
  24   1   5     1552.37     1589.13     31.49 o 
  25   1   5        6.70       30.88     18.09 o 
  26   1   5       14.12       59.41     36.71 o 
  27   1   5      865.00      891.85     27.22 o 
 -29   2   5      504.27      542.78     38.59 o 
 -28   2   5      199.95      260.81     30.77 o 
 -27   2   5      394.68      369.44     29.60 o 
 -26   2   5       23.17       43.94     28.38 o 
 -25   2   5       75.34       70.87     28.74 o 
 -24   2   5       22.03       25.46     17.40 o 
 -23   2   5      346.91      386.02     19.54 o 
 -22   2   5        2.63       30.72     16.19 o 
 -21   2   5     4926.82     4513.52     44.68 o 
 -20   2   5      417.01      409.82     19.00 o 
 -19   2   5       70.09      106.55     16.62 o 
 -18   2   5     4692.63     4498.75     36.03 o 
 -17   2   5     1273.38     1231.80     21.86 o 
 -16   2   5     1338.68     1263.64     20.88 o 
 -15   2   5     2583.06     2552.70     26.21 o 
 -14   2   5      868.87      904.22     18.23 o 
 -13   2   5     1129.22     1251.68     19.57 o 
 -12   2   5     1073.30      923.19     10.41 o 
 -11   2   5     1306.66     1215.64     11.31 o 
 -10   2   5     2547.31     2495.77     21.36 o 
  -9   2   5     5139.32     5055.03     37.69 o 
  -8   2   5      168.47      286.95      6.90 o 
  -7   2   5     1270.10     1357.52     10.32 o 
  -6   2   5     8093.65     7964.12     27.98 o 
  -5   2   5     9932.20     9778.17     81.28 o 
  -4   2   5    29200.60    29663.58     79.91 o 
  -3   2   5     4795.16     5495.31     96.23 o 
  -2   2   5     1696.08     1773.54     14.62 o 
  -1   2   5      165.52      235.78      6.40 o 
   0   2   5      309.32      269.87      5.23 o 
   1   2   5     7254.81     7385.80     46.16 o 
   2   2   5      406.90      448.18     11.92 o 
   3   2   5    12585.14    12714.47     60.31 o 
   4   2   5     2745.18     3065.47     30.65 o 
   5   2   5     5353.11     5832.53     28.66 o 
   6   2   5     4242.14     4664.12     17.11 o 
   7   2   5     6487.38     6560.67     48.84 o 
   8   2   5     4301.75     4205.45     18.79 o 
   9   2   5    13913.74    14004.99     34.76 o 
  10   2   5        3.28        7.20      7.09 o 
  11   2   5        0.33        2.02      7.30 o 
  12   2   5        0.33       -7.21      7.81 o 
  13   2   5     1134.84     1113.39     19.54 o 
  14   2   5     1399.25     1344.03     36.68 o 
  15   2   5     6541.00     6256.58     40.58 o 
  16   2   5      542.67      558.46     27.84 o 
  17   2   5      719.39      759.53     49.35 o 
  18   2   5     1499.49     1497.24     25.51 o 
  19   2   5        1.09        5.63     16.49 o 
  20   2   5      131.16      142.72     17.84 o 
  21   2   5       63.13       55.07     16.01 o 
  22   2   5        0.09      -19.59     20.48 o 
  23   2   5      114.94       82.22     19.43 o 
  24   2   5       10.04       27.44     18.58 o 
  25   2   5        9.16       15.04     19.30 o 
  26   2   5       67.44       70.79     46.49 o 
  27   2   5       17.44       35.13     51.29 o 
 -29   3   5      114.25      165.04     34.79 o 
 -28   3   5      288.60      295.21     30.78 o 
 -27   3   5       55.64       72.99     28.33 o 
 -26   3   5      100.40       94.39     30.02 o 
 -25   3   5        8.66       33.24     26.89 o 
 -24   3   5      218.07      191.40     25.87 o 
 -23   3   5      115.74       90.61     24.26 o 
 -22   3   5       13.95       36.18     15.81 o 
 -21   3   5      158.85      163.24     17.30 o 
 -20   3   5     2013.04     2004.59     34.93 o 
 -19   3   5      122.00      142.04     16.56 o 
 -18   3   5     2246.54     2176.38     27.34 o 
 -17   3   5      270.80      259.57     15.30 o 
 -16   3   5      661.95      678.67     28.56 o 
 -15   3   5        4.76        3.08     12.16 o 
 -14   3   5      598.74      628.11     11.49 o 
 -13   3   5        1.39       12.69      7.37 o 
 -12   3   5     1847.09     1800.28     15.62 o 
 -11   3   5      424.19      462.02      8.81 o 
 -10   3   5        8.28        2.40      6.04 o 
  -9   3   5     4663.59     4642.19     22.73 o 
  -8   3   5      185.56      169.74      6.58 o 
  -7   3   5      271.79      222.88      6.63 o 
  -6   3   5      362.54      478.16      7.66 o 
  -5   3   5     3452.63     3482.46     28.32 o 
  -4   3   5       53.14       41.96      6.32 o 
  -3   3   5      921.23     1167.94     10.90 o 
  -2   3   5     3373.06     3482.67     33.76 o 
  -1   3   5       31.95       56.41      4.93 o 
   0   3   5     4246.28     4895.57     15.26 o 
   1   3   5      500.33      552.99      5.88 o 
   2   3   5     3845.18     4017.69     30.28 o 
   3   3   5      613.51      642.36      6.01 o 
   4   3   5     3453.10     3033.23     21.93 o 
   5   3   5      622.74      550.36     14.01 o 
   6   3   5    12710.63    12604.77    115.86 o 
   7   3   5      102.30      127.86      9.74 o 
   8   3   5      821.86      721.33     27.19 o 
   9   3   5     3084.68     2781.59     25.46 o 
  10   3   5       32.73       43.77      7.48 o 
  11   3   5     2313.87     2393.81     17.42 o 
  12   3   5      376.62      384.31     14.02 o 
  13   3   5      468.89      500.43     42.84 o 
  14   3   5      168.69      153.00     14.33 o 
  15   3   5      227.88      200.30     15.39 o 
  16   3   5      292.04      319.74     22.85 o 
  17   3   5       23.74       29.18     19.76 o 
  18   3   5      249.14      241.97     17.84 o 
  19   3   5        0.92      -16.94     16.99 o 
  20   3   5        0.94        5.54     16.54 o 
  21   3   5     1880.32     1927.25     29.41 o 
  22   3   5      371.08      346.34     20.97 o 
  23   3   5       24.77       20.50     19.14 o 
  24   3   5       33.10       38.06     19.52 o 
  25   3   5      599.61      634.41     52.23 o 
  26   3   5        9.51        1.04     29.79 o 
  27   3   5      216.71      197.68     42.45 o 
 -28   4   5       99.30      162.80     32.80 o 
 -27   4   5       96.66      130.00     27.86 o 
 -26   4   5       29.69       59.55     30.58 o 
 -25   4   5       11.78       20.97     27.92 o 
 -24   4   5       21.58       12.94     23.93 o 
 -23   4   5       11.23        6.47     22.81 o 
 -22   4   5        6.10       24.17     23.33 o 
 -21   4   5       85.33       75.04     23.49 o 
 -20   4   5      281.94      299.18     25.60 o 
 -19   4   5      214.20      187.28     22.54 o 
 -18   4   5        5.53        2.31     14.09 o 
 -17   4   5      288.10      270.13     15.60 o 
 -16   4   5      144.83      118.52     13.92 o 
 -15   4   5      267.37      253.80     18.88 o 
 -14   4   5      414.96      379.29     10.87 o 
 -13   4   5      341.01      307.13     10.16 o 
 -12   4   5     1476.90     1649.23     15.64 o 
 -11   4   5      684.65      712.64     11.67 o 
 -10   4   5       12.75       24.53      6.73 o 
  -9   4   5     1127.54     1147.22     11.21 o 
  -8   4   5      551.31      485.20      8.57 o 
  -7   4   5     1406.64     1495.78     13.63 o 
  -6   4   5    12051.12    12528.29     70.50 o 
  -5   4   5       65.76       46.82      6.21 o 
  -4   4   5        0.81        8.08      5.84 o 
  -3   4   5     1935.17     1912.20     13.27 o 
  -2   4   5     2080.26     2105.85     21.29 o 
  -1   4   5     1264.75     1519.28     14.38 o 
   0   4   5      793.90      778.78      7.38 o 
   1   4   5     5011.76     5139.72     41.81 o 
   2   4   5      141.17      140.88      5.26 o 
   3   4   5     3170.44     3368.71     25.83 o 
   4   4   5     1835.83     1624.34      9.80 o 
   5   4   5      465.36      531.92      9.32 o 
   6   4   5      592.69      636.98     10.95 o 
   7   4   5       39.93       44.62      7.54 o 
   8   4   5       23.89       22.64      7.72 o 
   9   4   5     1543.16     1781.47     19.22 o 
  10   4   5      451.71      425.17     18.39 o 
  11   4   5      936.48      946.68     50.69 o 
  12   4   5      166.73      168.00     11.62 o 
  13   4   5      185.47      169.06     22.85 o 
  14   4   5       43.40       30.98     12.53 o 
  15   4   5       84.48       79.70     13.94 o 
  16   4   5       42.24       51.94     13.95 o 
  17   4   5      247.27      260.10     16.12 o 
  18   4   5     3355.46     3277.33     33.49 o 
  19   4   5      682.45      691.46     21.35 o 
  20   4   5      104.36      111.78     17.41 o 
  21   4   5      210.81      225.27     20.87 o 
  22   4   5      133.28      128.91     17.76 o 
  23   4   5      568.62      579.01     22.44 o 
  24   4   5       54.70       69.66     20.17 o 
  25   4   5      306.08      321.58     20.05 o 
  26   4   5       61.81       44.91     27.91 o 
  27   4   5      106.27      100.00     21.34 o 
 -28   5   5        6.93       98.43     34.06 o 
 -27   5   5       98.04      126.81     31.99 o 
 -26   5   5        8.10       24.99     25.61 o 
 -25   5   5        0.09        0.45     28.88 o 
 -24   5   5      300.08      327.92     32.69 o 
 -23   5   5      570.07      651.87     33.59 o 
 -22   5   5      651.33      657.35     32.08 o 
 -21   5   5      365.89      360.68     27.19 o 
 -20   5   5      118.20      101.70     24.40 o 
 -19   5   5      110.79       87.10     25.39 o 
 -18   5   5     1873.48     1831.96     41.17 o 
 -17   5   5      119.28      110.79     23.66 o 
 -16   5   5      311.71      288.34     17.15 o 
 -15   5   5       11.65       -2.32     10.11 o 
 -14   5   5       77.49       65.98     10.01 o 
 -13   5   5      459.41      508.56     12.34 o 
 -12   5   5     7224.67     7051.29     30.13 o 
 -11   5   5     1730.01     1717.39     16.95 o 
 -10   5   5      470.47      549.26     10.72 o 
  -9   5   5      260.26      304.50      8.36 o 
  -8   5   5      660.64      654.48     11.08 o 
  -7   5   5     1056.97      941.47     10.34 o 
  -6   5   5       75.71      101.10      6.73 o 
  -5   5   5      439.95      433.73      8.30 o 
  -4   5   5        1.84        4.82      5.96 o 
  -3   5   5       13.65        1.70      4.82 o 
  -2   5   5      365.01      373.33      7.00 o 
  -1   5   5       15.46        3.57      4.91 o 
   0   5   5       16.21       28.49      4.59 o 
   1   5   5      386.81      462.69      5.43 o 
   2   5   5      428.69      398.57      6.93 o 
   3   5   5     1097.53     1122.21     10.22 o 
   4   5   5        1.25        3.21      4.26 o 
   5   5   5       40.21       47.05      4.03 o 
   6   5   5     4240.43     4281.79     20.64 o 
   7   5   5      133.41      147.05      9.58 o 
   8   5   5      743.75      768.23      9.49 o 
   9   5   5     2913.43     2894.31     19.79 o 
  10   5   5      209.06      217.35      9.70 o 
  11   5   5      895.39      827.33     13.66 o 
  12   5   5      528.04      505.85     12.62 o 
  13   5   5       61.74       44.39     10.56 o 
  14   5   5      135.26      135.93     11.75 o 
  15   5   5      866.86      908.00     41.80 o 
  16   5   5     1078.94     1070.38     48.88 o 
  17   5   5      431.12      415.66     18.66 o 
  18   5   5      290.78      276.73     17.21 o 
  19   5   5     1569.80     1605.51     62.75 o 
  20   5   5       61.13       68.08     15.80 o 
  21   5   5        0.21        8.96     16.00 o 
  22   5   5      100.21      102.99     17.95 o 
  23   5   5        4.69      -17.86     17.86 o 
  24   5   5      119.82       65.94     18.01 o 
  25   5   5       15.68       -6.67     17.94 o 
  26   5   5       73.13       51.14     21.08 o 
 -27   6   5      243.22      304.27     34.09 o 
 -26   6   5      621.05      716.58     39.71 o 
 -25   6   5      570.39      570.96     34.25 o 
 -24   6   5       53.90       55.72     25.14 o 
 -23   6   5       27.52       25.49     26.13 o 
 -22   6   5       61.82       87.78     27.98 o 
 -21   6   5      108.82       84.49     27.31 o 
 -20   6   5        0.33      -10.68     25.03 o 
 -19   6   5       93.38       82.57     26.49 o 
 -18   6   5        1.90        7.97     22.52 o 
 -17   6   5      620.61      603.33     20.97 o 
 -16   6   5      246.14      230.24     17.52 o 
 -15   6   5      598.32      630.65     20.16 o 
 -14   6   5      133.57      142.55     16.68 o 
 -13   6   5      874.28      833.90     14.67 o 
 -12   6   5    12177.33    12124.91     52.01 o 
 -11   6   5     1384.30     1423.70     15.76 o 
 -10   6   5      152.36      181.51      9.59 o 
  -9   6   5      888.56      865.99     12.51 o 
  -8   6   5      565.72      669.39     11.58 o 
  -7   6   5     1849.27     1834.48     13.76 o 
  -6   6   5      596.64      630.49      8.30 o 
  -5   6   5      442.01      502.14      7.25 o 
  -4   6   5      208.43      311.30      6.67 o 
  -3   6   5    10082.09    10262.13     30.44 o 
  -2   6   5     2413.24     2284.49     13.88 o 
  -1   6   5     1427.51     1361.41     11.19 o 
   0   6   5     7362.70     6950.17     23.30 o 
   1   6   5      272.18      333.55      6.29 o 
   2   6   5     1895.37     2034.82     10.75 o 
   3   6   5     2395.68     2619.13     31.79 o 
   4   6   5      333.87      323.48     13.84 o 
   5   6   5       46.76       59.18      4.71 o 
   6   6   5      600.01      554.56      7.11 o 
   7   6   5      521.20      504.53      7.40 o 
   8   6   5        7.41       11.85      5.44 o 
   9   6   5     1244.65     1186.25     27.51 o 
  10   6   5       34.06       47.45      9.40 o 
  11   6   5      311.24      300.85     11.35 o 
  12   6   5     2034.29     1945.83     19.22 o 
  13   6   5     3463.42     3440.23     39.77 o 
  14   6   5      889.84      878.14     16.44 o 
  15   6   5      464.29      495.58     30.27 o 
  16   6   5       26.69       31.61     11.72 o 
  17   6   5        0.00       -2.08     11.52 o 
  18   6   5      529.41      516.83     27.46 o 
  19   6   5      199.28      201.20     23.62 o 
  20   6   5      115.06      120.86     23.16 o 
  21   6   5        6.85       35.36     25.31 o 
  22   6   5       94.20      168.89     29.59 o 
  23   6   5      160.60      126.36     28.30 o 
  24   6   5       77.21       15.68     22.33 o 
  25   6   5       63.02       36.97     30.43 o 
  26   6   5        0.69      -28.82     28.82 o 
 -27   7   5       14.62       38.61     34.17 o 
 -26   7   5      367.41      372.69     32.99 o 
 -25   7   5        9.28        3.33     26.68 o 
 -24   7   5       43.43       24.54     29.37 o 
 -23   7   5      399.29      358.30     32.63 o 
 -22   7   5       30.77       20.28     27.28 o 
 -21   7   5     1346.42     1435.27     40.64 o 
 -20   7   5       16.64       26.36     25.71 o 
 -19   7   5      368.70      332.11     30.27 o 
 -18   7   5     4982.65     4892.94     39.66 o 
 -17   7   5     1032.56     1032.12     22.54 o 
 -16   7   5     2252.80     2215.69     27.74 o 
 -15   7   5        1.14       18.26     14.94 o 
 -14   7   5      237.24      227.78     16.15 o 
 -13   7   5     1283.79     1406.91     24.69 o 
 -12   7   5     7054.06     7158.75    122.43 o 
 -11   7   5      854.26      834.05     18.56 o 
 -10   7   5     1673.76     1533.32     34.13 o 
  -9   7   5     4347.48     4093.24     23.38 o 
  -8   7   5        3.22       -5.49      8.48 o 
  -7   7   5       48.50       60.76     11.56 o 
  -6   7   5     5767.54     5546.46     43.32 o 
  -5   7   5     5567.63     5440.51     24.98 o 
  -4   7   5     2315.79     2166.73     12.93 o 
  -3   7   5     7744.38     7581.70     41.18 o 
  -2   7   5      243.27      240.89      8.23 o 
  -1   7   5        6.92       12.85      6.25 o 
   0   7   5     4585.97     4726.85     20.67 o 
   1   7   5    15409.05    14837.00     71.99 o 
   2   7   5     4792.44     5075.04     37.29 o 
   3   7   5     5484.82     5080.21     27.41 o 
   4   7   5      399.33      369.37     11.58 o 
   5   7   5      122.95       93.30      6.09 o 
   6   7   5     2646.98     2543.75     20.75 o 
   7   7   5     1308.92     1159.83     12.07 o 
   8   7   5     3420.56     3186.24     21.84 o 
   9   7   5     1042.69     1176.98     38.95 o 
  10   7   5     1031.22     1049.65     97.73 o 
  11   7   5      614.45      726.47     50.77 o 
  12   7   5     4248.33     4331.67     35.91 o 
  13   7   5     1249.50     1174.87     22.85 o 
  14   7   5     1215.46     1238.49     31.60 o 
  15   7   5     3461.92     3213.30     51.33 o 
  16   7   5     1651.51     1719.64     77.13 o 
  17   7   5        2.77        1.67     15.62 o 
  18   7   5      113.52       90.53     17.12 o 
  19   7   5       50.59       62.15     17.40 o 
  20   7   5     1364.34     1460.83     27.39 o 
  21   7   5      530.24      654.15     32.66 o 
  22   7   5      160.96      156.23     29.86 o 
  23   7   5       40.13      -11.79     27.77 o 
  24   7   5      158.04      113.01     24.79 o 
  25   7   5      272.41      277.60     31.71 o 
 -26   8   5       41.06       41.11     26.43 o 
 -25   8   5       73.77      102.71     30.71 o 
 -24   8   5        8.07      -12.01     29.71 o 
 -23   8   5       48.20       31.80     29.62 o 
 -22   8   5       73.57       84.65     27.35 o 
 -21   8   5      850.11      902.70     35.52 o 
 -20   8   5        3.15        3.89     24.16 o 
 -19   8   5      132.52      140.54     17.45 o 
 -18   8   5      597.97      576.58     21.11 o 
 -17   8   5     1136.00     1191.98     68.54 o 
 -16   8   5      264.06      321.28     22.02 o 
 -15   8   5     6080.72     6104.23     42.27 o 
 -14   8   5      259.86      230.48     15.58 o 
 -13   8   5      157.02      165.92     15.29 o 
 -12   8   5      825.42      836.01     20.77 o 
 -11   8   5      825.06      907.99     20.73 o 
 -10   8   5     6421.62     6384.56    117.53 o 
  -9   8   5      166.15      201.98     14.80 o 
  -8   8   5      259.97      210.79     13.88 o 
  -7   8   5      308.61      354.16     14.04 o 
  -6   8   5      240.77      187.38     13.01 o 
  -5   8   5        1.00        1.64     11.23 o 
  -4   8   5     2159.13     2295.06     37.41 o 
  -3   8   5      839.04      768.23     10.36 o 
  -2   8   5     3222.36     3299.14     19.38 o 
  -1   8   5     3854.69     3739.05     26.97 o 
   0   8   5       88.83       93.52      6.50 o 
   1   8   5     1181.55     1256.01     14.73 o 
   2   8   5       11.62       40.42     10.91 o 
   3   8   5     2378.64     2294.20     22.49 o 
   4   8   5        5.26        1.60     11.28 o 
   5   8   5       54.98       32.50     12.67 o 
   6   8   5      232.70      193.34      8.90 o 
   7   8   5     6023.60     5865.19     57.27 o 
   8   8   5      801.45      840.37     19.47 o 
   9   8   5       89.90       69.81     13.99 o 
  10   8   5      770.79      767.65     19.19 o 
  11   8   5     1288.77     1261.15     22.73 o 
  12   8   5     2647.98     2486.86     45.74 o 
  13   8   5      725.88      769.87     41.26 o 
  14   8   5     1043.22     1034.04     45.13 o 
  15   8   5       21.62       34.65     16.62 o 
  16   8   5       22.35       29.18     17.24 o 
  17   8   5      240.63      176.38     31.55 o 
  18   8   5       64.43       78.91     31.94 o 
  19   8   5      246.23      227.02     20.43 o 
  20   8   5      126.89      215.64     21.39 o 
  21   8   5      774.60      762.85     38.01 o 
  22   8   5      117.49      108.20     24.44 o 
  24   8   5       50.50      -12.85     28.04 o 
 -25   9   5      143.00      151.89     31.17 o 
 -24   9   5       37.47       24.53     30.58 o 
 -23   9   5       92.61      118.38     30.82 o 
 -22   9   5       43.26       50.39     27.97 o 
 -21   9   5      998.41     1109.07     39.26 o 
 -20   9   5        6.17       36.13     26.69 o 
 -19   9   5       48.47       35.92     16.49 o 
 -18   9   5      974.09      982.05     54.84 o 
 -17   9   5      785.11      778.45     21.47 o 
 -16   9   5      155.60      154.67     16.28 o 
 -15   9   5      815.31      841.28     21.23 o 
 -14   9   5      577.58      588.58     19.21 o 
 -13   9   5     1807.23     1728.06     25.22 o 
 -12   9   5      291.98      246.54     18.19 o 
 -11   9   5     1925.44     1856.48     25.75 o 
 -10   9   5     1472.78     1418.26     47.44 o 
  -9   9   5      587.27      580.71     18.28 o 
  -8   9   5     1735.19     1787.50     31.52 o 
  -7   9   5     1279.24     1209.22     19.96 o 
  -6   9   5      195.99      227.77     13.93 o 
  -5   9   5      350.98      343.74     14.18 o 
  -4   9   5     3360.52     3279.92     27.15 o 
  -3   9   5        0.18       -1.69      8.36 o 
  -2   9   5      669.60      657.68     12.44 o 
  -1   9   5      403.11      420.60     11.98 o 
   0   9   5     2107.62     2159.84     21.65 o 
   1   9   5      598.41      499.26     10.46 o 
   2   9   5     1270.82     1287.27     30.53 o 
   3   9   5       12.69        1.83      9.93 o 
   4   9   5      247.07      250.48     11.93 o 
   5   9   5      992.74      909.12     15.05 o 
   6   9   5     3013.44     3155.79     29.05 o 
   7   9   5     7029.56     6783.81    102.31 o 
   8   9   5      767.70      777.29     19.25 o 
   9   9   5     1379.14     1358.38     22.26 o 
  10   9   5      899.53      935.21     36.93 o 
  11   9   5      162.09      138.53     15.29 o 
  12   9   5      523.88      519.80     18.16 o 
  13   9   5       36.96       27.30     15.15 o 
  14   9   5       73.82       67.57     14.88 o 
  15   9   5        5.05       24.40     15.25 o 
  16   9   5       88.59       94.42     16.63 o 
  17   9   5     1828.47     1912.30     48.30 o 
  18   9   5        2.98       15.84     21.90 o 
  19   9   5     1133.13     1070.43     25.68 o 
  20   9   5      556.99      552.23     22.50 o 
  21   9   5      148.52      126.21     23.07 o 
  22   9   5       74.63        1.57     20.78 o 
  23   9   5        4.19      -19.05     19.05 o 
 -24  10   5      127.81      138.70     31.14 o 
 -23  10   5      109.95       61.05     30.67 o 
 -22  10   5       16.89        6.74     29.52 o 
 -21  10   5      796.47      836.65     38.66 o 
 -20  10   5      476.44      539.39     22.06 o 
 -19  10   5      438.62      406.21     21.50 o 
 -18  10   5      119.27      105.72     18.14 o 
 -17  10   5      108.68       96.01     15.67 o 
 -16  10   5       24.96       10.99     15.99 o 
 -15  10   5      311.33      308.30     17.64 o 
 -14  10   5        0.03        9.98     14.69 o 
 -13  10   5      117.12      106.56     15.20 o 
 -12  10   5        0.84       -0.90     13.69 o 
 -11  10   5      497.90      491.74     17.48 o 
 -10  10   5      139.51      131.00     15.69 o 
  -9  10   5     2978.52     2826.71     30.06 o 
  -8  10   5        0.38      -13.50     13.50 o 
  -7  10   5        0.06       -2.87     13.41 o 
  -6  10   5      503.10      521.09     16.86 o 
  -5  10   5      346.18      376.20     15.31 o 
  -4  10   5      669.67      592.61     27.14 o 
  -3  10   5       14.48      -12.68     12.68 o 
  -2  10   5     1449.58     1427.00     16.79 o 
  -1  10   5     2275.35     2250.41     19.74 o 
   0  10   5     3225.35     3088.59     46.31 o 
   1  10   5     1690.25     1807.60     24.90 o 
   2  10   5      195.44      149.46     11.06 o 
   3  10   5     1795.15     1809.24     32.32 o 
   4  10   5     1263.78     1310.06     17.89 o 
   5  10   5     2107.51     2021.70     20.73 o 
   6  10   5     1048.69      971.28     16.75 o 
   7  10   5     1817.60     1863.73     20.37 o 
   8  10   5      952.55      908.86     19.99 o 
   9  10   5      237.02      209.67     15.54 o 
  10  10   5        7.35       -5.30     13.47 o 
  11  10   5       13.70      -11.70     13.43 o 
  12  10   5      963.86      949.20     21.80 o 
  13  10   5      180.71      153.94     16.88 o 
  14  10   5     1184.34     1129.56     36.01 o 
  15  10   5     1796.09     1835.78     46.83 o 
  16  10   5        6.94       27.73     16.17 o 
  17  10   5      164.03      165.46     35.61 o 
  18  10   5      434.58      363.46     41.79 o 
  19  10   5       79.57       91.27     19.65 o 
  20  10   5      169.81      152.92     21.63 o 
  21  10   5       64.22       42.00     22.41 o 
  22  10   5       28.80        3.26     33.65 o 
 -23  11   5      161.01      142.45     25.88 o 
 -22  11   5       64.75       69.10     26.26 o 
 -21  11   5       33.32       52.31     17.13 o 
 -20  11   5        0.92       32.19     16.93 o 
 -19  11   5      374.58      355.50     20.19 o 
 -18  11   5       15.28       18.29     17.63 o 
 -17  11   5      347.86      347.74     20.52 o 
 -16  11   5        2.40       14.98     15.48 o 
 -15  11   5      676.71      620.64     47.43 o 
 -14  11   5      148.29      145.99     16.81 o 
 -13  11   5       96.74       95.64     17.22 o 
 -12  11   5     1086.42     1142.00     23.85 o 
 -11  11   5      149.23      159.26     16.44 o 
 -10  11   5       43.72       42.44     14.41 o 
  -9  11   5       87.80       78.56     13.92 o 
  -8  11   5      982.79      969.59     35.78 o 
  -7  11   5       82.88       34.61     23.62 o 
  -6  11   5       10.11      -22.54     24.00 o 
  -5  11   5       12.07      -23.36     23.36 o 
  -4  11   5     1713.71     1639.16     38.59 o 
  -3  11   5       59.32       45.00     24.96 o 
  -2  11   5      903.04      849.50     19.16 o 
  -1  11   5      228.02      226.83     16.33 o 
   0  11   5     2863.88     2732.47     29.05 o 
   1  11   5     4178.69     4016.91     34.52 o 
   2  11   5      941.62      926.83     39.08 o 
   3  11   5       11.81        2.41     18.81 o 
   4  11   5       83.73       74.13     22.17 o 
   5  11   5      482.42      468.21     21.00 o 
   6  11   5     1546.79     1505.36     25.11 o 
   7  11   5      201.65      196.93     16.57 o 
   8  11   5        1.10      -15.66     15.66 o 
   9  11   5      315.42      269.59     17.73 o 
  10  11   5      170.35      144.43     16.02 o 
  11  11   5       79.42       63.36     18.32 o 
  12  11   5      253.86      237.34     16.56 o 
  13  11   5      489.90      451.98     18.61 o 
  14  11   5      897.60      811.26     21.62 o 
  15  11   5      190.09      200.25     16.53 o 
  16  11   5       63.10       29.32     15.56 o 
  17  11   5       28.10        4.27     15.40 o 
  18  11   5      350.32      348.39     37.08 o 
  19  11   5       36.74       51.69     19.12 o 
  20  11   5      184.27      202.73     21.99 o 
  21  11   5        2.83       -9.46     19.56 o 
 -21  12   5       33.69       33.65     18.60 o 
 -20  12   5      122.14      114.44     23.13 o 
 -19  12   5      105.42      139.66     25.14 o 
 -18  12   5      836.46      779.13     24.38 o 
 -17  12   5      529.62      530.15     21.41 o 
 -16  12   5       27.31       49.80     25.01 o 
 -15  12   5      352.19      371.02     19.50 o 
 -14  12   5     1554.18     1627.56     28.62 o 
 -13  12   5      249.66      286.62     19.59 o 
 -12  12   5      667.29      601.08     20.69 o 
 -11  12   5      260.43      336.66     30.64 o 
 -10  12   5     1384.66     1448.84     40.24 o 
  -9  12   5      213.47      196.91     27.42 o 
  -8  12   5       31.63       45.78     25.09 o 
  -7  12   5       45.34       23.82     25.31 o 
  -6  12   5      289.50      297.92     27.99 o 
  -5  12   5       30.92        8.62     24.48 o 
  -4  12   5      287.48      298.38     25.66 o 
  -3  12   5      887.28      883.52     32.41 o 
  -2  12   5     2853.03     2853.25     47.65 o 
  -1  12   5      140.55      167.91     16.71 o 
   0  12   5     1255.57     1254.44     22.68 o 
   1  12   5      731.90      725.03     20.55 o 
   2  12   5      208.19      170.18     19.79 o 
   3  12   5        6.34      -15.15     15.15 o 
   4  12   5        0.16       -5.76     15.35 o 
   5  12   5      296.44      307.26     17.70 o 
   6  12   5      542.55      557.48     33.75 o 
   7  12   5      350.83      315.83     18.87 o 
   8  12   5       90.28       96.80     17.15 o 
   9  12   5        4.43       10.86     16.43 o 
  10  12   5        0.09        8.02     16.36 o 
  11  12   5     1016.90     1000.78     24.07 o 
  12  12   5     1095.54     1064.88     24.71 o 
  13  12   5       11.65       13.50     15.96 o 
  14  12   5      317.82      299.40     28.25 o 
  15  12   5       29.29      -17.42     24.37 o 
  16  12   5       14.91      -10.36     24.84 o 
  17  12   5      221.74      221.52     28.57 o 
  18  12   5        0.15       17.40     27.33 o 
  19  12   5      127.74      154.61     31.40 o 
  20  12   5       73.66       88.19     33.03 o 
 -20  13   5      194.91      273.15     22.16 o 
 -19  13   5      386.71      452.44     34.32 o 
 -18  13   5       28.31       65.69     58.18 o 
 -17  13   5       47.14       72.33     23.12 o 
 -16  13   5       15.92       60.74     30.57 o 
 -15  13   5      217.96      219.24     19.59 o 
 -14  13   5        0.01      -27.29     27.62 o 
 -13  13   5      584.87      558.74     34.24 o 
 -12  13   5      157.96      182.54     29.18 o 
 -11  13   5      166.33      138.97     26.99 o 
 -10  13   5        3.67        1.24     23.09 o 
  -9  13   5       48.16       43.37     23.15 o 
  -8  13   5     1024.80     1020.31     36.48 o 
  -7  13   5      326.14      342.95     30.15 o 
  -6  13   5      729.19      778.66     34.38 o 
  -5  13   5      981.49     1006.29     34.39 o 
  -4  13   5        0.08       10.26     25.23 o 
  -3  13   5     1632.11     1586.19     41.44 o 
  -2  13   5      900.54      806.47     31.81 o 
  -1  13   5       77.93       64.96     24.82 o 
   0  13   5       97.30      107.97     16.24 o 
   1  13   5     1209.36     1136.45     23.40 o 
   2  13   5     1241.25     1218.01     24.60 o 
   3  13   5       13.86       11.53     15.62 o 
   4  13   5      496.11      489.31     29.88 o 
   5  13   5      656.52      689.28     21.94 o 
   6  13   5       12.70       11.50     15.77 o 
   7  13   5      117.19      113.61     16.74 o 
   8  13   5      187.28      225.61     26.42 o 
   9  13   5     1685.23     1630.51     28.75 o 
  10  13   5      327.00      347.63     20.59 o 
  11  13   5      123.11      193.46     18.99 o 
  12  13   5      167.09      209.87     19.55 o 
  13  13   5       89.16       54.56     27.37 o 
  14  13   5       17.07       16.87     26.24 o 
  15  13   5      389.05      388.29     31.61 o 
  16  13   5      260.83      279.60     31.63 o 
  17  13   5       29.22       27.72     28.59 o 
  18  13   5       72.60       42.86     32.27 o 
 -18  14   5       81.92       47.90     25.42 o 
 -17  14   5       14.97      -13.13     24.22 o 
 -16  14   5       36.26       45.55     28.06 o 
 -15  14   5        5.52       28.69     30.65 o 
 -14  14   5       28.28       44.75     30.13 o 
 -13  14   5        9.61       20.11     27.58 o 
 -12  14   5        4.66        1.82     23.74 o 
 -11  14   5      122.49      147.85     28.88 o 
 -10  14   5      130.01      156.64     30.35 o 
  -9  14   5       15.92       43.72     27.20 o 
  -8  14   5        8.19        8.80     22.67 o 
  -7  14   5      103.99      126.47     29.12 o 
  -6  14   5        2.88       24.49     27.58 o 
  -5  14   5      288.17      264.02     26.68 o 
  -4  14   5      124.96      111.46     28.15 o 
  -3  14   5        2.16        2.79     22.92 o 
  -2  14   5       19.53        3.04     26.11 o 
  -1  14   5       28.61       48.76     23.91 o 
   0  14   5      357.33      356.52     30.13 o 
   1  14   5        1.72       19.18     15.63 o 
   2  14   5       51.03       49.33     16.25 o 
   3  14   5      233.50      283.41     27.12 o 
   4  14   5       23.37       27.00     16.20 o 
   5  14   5       22.05        9.83     15.06 o 
   6  14   5       21.43       24.98     17.08 o 
   7  14   5       18.56        2.19     17.86 o 
   8  14   5      131.51      112.34     18.85 o 
   9  14   5       86.08       80.76     17.33 o 
  10  14   5       50.61       48.98     17.45 o 
  11  14   5       67.74       75.81     17.12 o 
  12  14   5       20.31       32.18     29.21 o 
  13  14   5        0.21       -5.98     30.69 o 
  14  14   5        0.02       -3.95     31.92 o 
  15  14   5       58.22       -0.56     33.40 o 
  16  14   5       11.43       -0.98     34.21 o 
 -15  15   5       13.02       16.45     31.34 o 
 -14  15   5      343.91      416.55     35.36 o 
 -13  15   5     1227.22     1407.96     42.00 o 
 -12  15   5      227.32      287.36     33.97 o 
 -11  15   5       46.05       41.91     30.65 o 
 -10  15   5      210.69      209.33     27.08 o 
  -9  15   5       28.79       51.28     30.80 o 
  -8  15   5      326.17      387.36     32.86 o 
  -7  15   5       32.98       39.94     26.66 o 
  -6  15   5      100.27      114.48     29.46 o 
  -5  15   5       59.31       72.02     24.61 o 
  -4  15   5       64.58       87.74     28.66 o 
  -3  15   5      132.94      192.75     27.66 o 
  -2  15   5       19.73       19.03     25.98 o 
  -1  15   5       50.05       76.70     28.61 o 
   0  15   5     1414.22     1478.19     40.59 o 
   1  15   5      220.76      245.63     29.94 o 
   2  15   5       89.95      134.14     25.82 o 
   3  15   5     1197.42     1204.70     27.08 o 
   4  15   5      236.76      261.11     20.86 o 
   5  15   5       42.28       32.38     16.80 o 
   6  15   5      252.79      209.51     22.03 o 
   7  15   5        4.91       -4.41     16.59 o 
   8  15   5      156.51      155.56     17.23 o 
   9  15   5       22.78       23.60     16.95 o 
  10  15   5      588.59      582.85     24.40 o 
  11  15   5      892.40      994.30     41.97 o 
  12  15   5      184.63      254.90     35.23 o 
  13  15   5       85.22      103.21     32.79 o 
  14  15   5      128.70      112.32     32.67 o 
 -12  16   5      426.79      500.29     38.13 o 
 -11  16   5        4.79       14.51     25.80 o 
 -10  16   5       72.04       65.91     32.94 o 
  -9  16   5        2.97       21.27     24.96 o 
  -8  16   5      390.30      345.31     36.88 o 
  -7  16   5       16.65       21.15     25.23 o 
  -6  16   5       60.66       22.63     31.35 o 
  -5  16   5       10.63       -4.34     26.09 o 
  -4  16   5       33.62       37.27     27.72 o 
  -3  16   5      159.82      168.84     31.02 o 
  -2  16   5        2.88        5.07     24.56 o 
  -1  16   5      489.45      523.13     33.26 o 
   0  16   5      220.58      247.27     31.64 o 
   1  16   5       72.28       87.26     30.13 o 
   2  16   5      783.54      819.95     36.97 o 
   3  16   5       60.53       83.16     18.20 o 
   4  16   5      425.19      399.81     21.56 o 
   5  16   5        0.20      -13.90     16.44 o 
   6  16   5       13.52        5.07     17.24 o 
   7  16   5      100.58       93.72     18.07 o 
   8  16   5       89.86      127.58     18.67 o 
   9  16   5      247.50      293.03     22.56 o 
  10  16   5      253.08      241.78     34.24 o 
  11  16   5       19.76       39.69     33.08 o 
  -8  17   5       25.55       41.52     31.67 o 
  -7  17   5      576.50      651.27     37.81 o 
  -6  17   5        0.53        2.33     32.53 o 
  -5  17   5      132.45      111.33     29.36 o 
  -4  17   5       32.86       19.10     27.55 o 
  -3  17   5      168.13      164.84     33.65 o 
  -2  17   5      185.67      189.60     31.87 o 
  -1  17   5      402.50      399.18     32.19 o 
   0  17   5      312.23      314.81     29.55 o 
   1  17   5       10.67       24.98     26.71 o 
   2  17   5      174.20      160.61     30.09 o 
   3  17   5      558.57      574.45     36.37 o 
   4  17   5       54.34       31.58     28.83 o 
   5  17   5       12.97      -12.03     17.42 o 
   6  17   5       48.92       38.50     24.69 o 
 -28   0   6        0.10       76.05     28.12 o 
 -27   0   6      157.17      237.28     26.94 o 
 -26   0   6       71.33       48.33     23.06 o 
 -25   0   6       71.82      108.28     24.32 o 
 -24   0   6     3147.57     2962.66     50.73 o 
 -23   0   6       90.99       95.30     25.99 o 
 -22   0   6      966.29      987.84     35.64 o 
 -21   0   6      915.27      957.06     34.82 o 
 -20   0   6     4049.56     3923.58     51.92 o 
 -19   0   6       80.00       71.62     25.11 o 
 -18   0   6      600.36      648.88     28.99 o 
 -17   0   6     1635.88     1592.25     35.13 o 
 -16   0   6     1476.76     1401.34     33.15 o 
 -15   0   6     8573.47     8447.23     66.04 o 
 -14   0   6    19047.50    18975.35     93.33 o 
 -13   0   6     8039.99     7747.25     60.16 o 
 -12   0   6     7011.24     7314.21     56.95 o 
 -11   0   6       87.32       73.83     16.57 o 
 -10   0   6        0.08        3.89     15.76 o 
  -9   0   6      210.44      163.73      7.27 o 
  -8   0   6      183.01      163.41     16.20 o 
  -7   0   6     1642.10     1556.60     26.54 o 
  -6   0   6    21373.78    21960.04     84.66 o 
  -5   0   6     1093.55     1169.16     23.44 o 
  -4   0   6     3159.14     2960.71     20.99 o 
  -3   0   6    17779.22    17225.10    112.50 o 
  -2   0   6     4630.94     4573.46    117.86 o 
  -1   0   6     1174.73     1461.38     23.74 o 
   0   0   6     6829.17     6455.10     45.87 o 
   1   0   6      984.22      815.39     18.97 o 
   2   0   6      616.29      574.24     16.49 o 
   3   0   6      391.90      497.07     16.03 o 
   4   0   6     2519.40     2666.19     30.44 o 
   5   0   6     2388.19     2583.88     30.86 o 
   6   0   6     1135.50     1075.56     23.62 o 
   7   0   6     9466.92     9776.39     58.59 o 
   8   0   6     2802.58     2645.06     34.01 o 
   9   0   6      110.45       69.42     14.51 o 
  10   0   6      587.43      541.29     21.45 o 
  11   0   6     5022.65     4828.13     46.72 o 
  12   0   6      775.63      703.03     24.36 o 
  13   0   6      206.11      171.25     20.70 o 
  14   0   6      120.45       99.06     19.50 o 
  15   0   6     3961.88     3777.98     48.43 o 
  16   0   6       43.92       22.83     19.74 o 
  17   0   6       11.21       27.75     19.80 o 
  18   0   6     1961.02     1917.77     39.20 o 
  19   0   6      946.04      952.45     32.98 o 
  20   0   6      679.73      631.95     30.96 o 
  21   0   6      119.21      132.61     26.06 o 
  22   0   6      173.70      180.05     25.15 o 
  23   0   6      437.68      396.28     29.79 o 
  24   0   6     1010.15     1212.93     42.23 o 
  25   0   6      285.60      334.76     34.29 o 
  26   0   6        0.04       66.33     27.45 o 
 -28   1   6       16.90       62.02     30.55 o 
 -27   1   6        6.46        3.98     22.48 o 
 -26   1   6       55.29       52.53     17.92 o 
 -25   1   6        9.22       10.36     17.02 o 
 -24   1   6      649.63      689.94     22.97 o 
 -23   1   6      596.99      660.98     23.07 o 
 -22   1   6      817.37      767.29     24.38 o 
 -21   1   6     1600.49     1575.04     50.21 o 
 -20   1   6      443.81      424.70     54.40 o 
 -19   1   6       87.57       82.72     16.71 o 
 -18   1   6     1800.74     1728.91     26.49 o 
 -17   1   6       47.48       40.19     15.27 o 
 -16   1   6      558.48      479.94     18.78 o 
 -15   1   6        4.61       -1.01     15.12 o 
 -14   1   6       14.52       29.44     13.58 o 
 -13   1   6     1654.94     1689.94     23.01 o 
 -12   1   6      182.50      198.58     13.89 o 
 -11   1   6      170.24      169.91      7.38 o 
 -10   1   6       16.07       23.26      6.20 o 
  -9   1   6     4899.30     4779.93     36.87 o 
  -8   1   6     1239.43     1275.31     10.65 o 
  -7   1   6     1586.04     1743.53     14.79 o 
  -6   1   6     1666.10     1829.03     14.47 o 
  -5   1   6     2190.27     2204.54     22.32 o 
  -4   1   6      286.24      301.89      7.62 o 
  -3   1   6     3250.78     3003.55     15.51 o 
  -2   1   6     1263.14     1386.48     16.82 o 
  -1   1   6      225.20      172.20      3.21 o 
   0   1   6       11.94        2.15     10.96 o 
   1   1   6      969.70      913.60     22.19 o 
   2   1   6     3763.49     3874.70     81.01 o 
   3   1   6     2518.12     2443.16     20.56 o 
   4   1   6        6.02        2.16      3.08 o 
   5   1   6      924.85      949.79     15.30 o 
   6   1   6     7594.15     7275.07    109.82 o 
   7   1   6     1801.67     1815.02     21.17 o 
   8   1   6      494.53      482.81     13.85 o 
   9   1   6        2.81       14.95     10.90 o 
  10   1   6     1570.22     1410.39     19.78 o 
  11   1   6      512.12      466.08     14.92 o 
  12   1   6      262.38      269.69     16.54 o 
  13   1   6     2072.86     1908.83     32.38 o 
  14   1   6        0.02      -13.76     13.76 o 
  15   1   6      724.71      728.98     31.55 o 
  16   1   6       85.43       75.24     15.13 o 
  17   1   6        0.43       -1.52     14.54 o 
  18   1   6      226.74      217.35     17.08 o 
  19   1   6      193.55      206.30     17.85 o 
  20   1   6      421.45      421.25     20.38 o 
  21   1   6      358.50      392.25     20.78 o 
  22   1   6      426.54      417.98     23.56 o 
  23   1   6      341.96      352.19     20.21 o 
  24   1   6        0.01       -4.97     19.47 o 
  25   1   6        0.78       45.54     22.68 o 
  26   1   6       12.35       26.23     27.77 o 
 -28   2   6       57.81       33.26     31.18 o 
 -27   2   6       86.19       58.67     27.02 o 
 -26   2   6       10.58        2.17     16.46 o 
 -25   2   6       55.89       58.62     17.10 o 
 -24   2   6        7.31        0.67     17.41 o 
 -23   2   6      143.50      139.03     21.48 o 
 -22   2   6        2.33        9.11     15.62 o 
 -21   2   6      151.29      166.94     18.32 o 
 -20   2   6     1009.20      965.86     37.81 o 
 -19   2   6      186.73      156.03     17.92 o 
 -18   2   6       34.40       10.63     16.63 o 
 -17   2   6      527.59      446.56     18.43 o 
 -16   2   6      336.55      297.53     17.21 o 
 -15   2   6     1858.17     1800.60     24.80 o 
 -14   2   6     1382.37     1351.34     39.27 o 
 -13   2   6        3.48       -3.13     12.20 o 
 -12   2   6      125.14      124.78      8.13 o 
 -11   2   6      214.29      198.30      7.29 o 
 -10   2   6      545.46      450.47      8.53 o 
  -9   2   6        0.69        8.90      5.71 o 
  -8   2   6      567.78      752.96      9.39 o 
  -7   2   6     1534.83     1806.45     17.47 o 
  -6   2   6     9983.02    10633.86     32.13 o 
  -5   2   6     4671.09     4845.22     37.35 o 
  -4   2   6      120.53      118.50     11.65 o 
  -3   2   6       36.13       52.90     22.34 o 
  -2   2   6     3384.33     3600.40     17.00 o 
  -1   2   6     5629.16     5438.58     41.49 o 
   0   2   6       75.36      143.07      8.24 o 
   1   2   6       59.51       58.97      4.44 o 
   2   2   6      252.34      313.80     10.12 o 
   3   2   6      599.96      503.54      7.73 o 
   4   2   6      564.00      599.73      7.68 o 
   5   2   6      186.22      134.73      9.16 o 
   6   2   6    12825.84    13829.47     51.22 o 
   7   2   6     4647.24     4665.03     29.66 o 
   8   2   6       74.70       97.76     11.16 o 
   9   2   6     5959.90     5605.62     33.87 o 
  10   2   6     1643.21     1728.52     38.35 o 
  11   2   6      351.72      350.23     14.10 o 
  12   2   6       68.96       44.63     12.55 o 
  13   2   6      348.57      352.65     16.20 o 
  14   2   6       55.34       23.30     14.19 o 
  15   2   6        1.15      -15.22     15.22 o 
  16   2   6       35.28       40.14     13.94 o 
  17   2   6      466.71      460.71     18.29 o 
  18   2   6        0.59       16.83     16.04 o 
  19   2   6        0.16        7.43     16.46 o 
  20   2   6        0.90        6.08     16.22 o 
  21   2   6      111.37      101.97     23.53 o 
  22   2   6      123.05      103.65     18.05 o 
  23   2   6        0.48      -10.05     17.72 o 
  24   2   6      171.19      183.46     20.85 o 
  25   2   6      671.76      765.95     26.66 o 
  26   2   6        1.70       34.07     22.05 o 
 -28   3   6        0.03      -30.74     30.74 o 
 -27   3   6        0.14      -24.05     24.05 o 
 -26   3   6        6.22        1.70     26.75 o 
 -25   3   6       33.23        7.07     27.17 o 
 -24   3   6       13.76        3.83     27.27 o 
 -23   3   6      944.47      950.92     24.87 o 
 -22   3   6       25.65       49.93     17.65 o 
 -21   3   6     2143.34     2157.00     29.90 o 
 -20   3   6      915.49      884.46     22.32 o 
 -19   3   6       23.87       -0.95     16.38 o 
 -18   3   6        2.77        0.99     14.82 o 
 -17   3   6      322.24      285.78     17.51 o 
 -16   3   6       13.68       -1.12     14.04 o 
 -15   3   6      738.51      733.47     18.86 o 
 -14   3   6      394.54      369.72     15.79 o 
 -13   3   6      102.26       61.61      8.70 o 
 -12   3   6        6.54       16.02      8.03 o 
 -11   3   6        6.69        9.99      7.76 o 
 -10   3   6      297.19      307.14      8.41 o 
  -9   3   6        2.03       -2.81      6.41 o 
  -8   3   6        3.00        0.65      5.94 o 
  -7   3   6       64.65       30.10      6.14 o 
  -6   3   6    11023.23    10921.48     38.11 o 
  -5   3   6        2.24       16.45     10.36 o 
  -4   3   6      638.41      824.90     14.73 o 
  -3   3   6    14114.59    14712.80     71.30 o 
  -2   3   6       44.72       48.13      5.53 o 
  -1   3   6     3826.65     4049.67     16.65 o 
   0   3   6      295.05      401.12      5.02 o 
   1   3   6     5186.90     5599.62     41.28 o 
   2   3   6     6101.73     6389.36     81.23 o 
   3   3   6     5284.68     5318.73     81.80 o 
   4   3   6     4497.49     4634.48     52.25 o 
   5   3   6      205.91      248.53      4.83 o 
   6   3   6      173.97      170.96     10.58 o 
   7   3   6     2587.83     2445.50     22.28 o 
   8   3   6      689.70      690.29     15.11 o 
   9   3   6       66.40       57.17     10.97 o 
  10   3   6      504.61      496.08     19.50 o 
  11   3   6     1066.85      972.73     17.88 o 
  12   3   6      705.74      669.32     16.75 o 
  13   3   6       23.39       22.28     12.84 o 
  14   3   6      758.62      716.90     22.02 o 
  15   3   6      276.22      331.33     17.07 o 
  16   3   6     1688.22     1580.24     24.93 o 
  17   3   6      495.14      484.18     55.43 o 
  18   3   6     3094.67     3123.86     43.57 o 
  19   3   6      137.90      151.96     17.30 o 
  20   3   6      271.65      267.77     17.52 o 
  21   3   6      389.43      403.83     19.88 o 
  22   3   6       29.41       38.10     18.72 o 
  23   3   6       57.60       67.01     19.80 o 
  24   3   6      302.65      315.97     21.94 o 
  25   3   6       25.72       26.26     18.64 o 
  26   3   6      108.88       77.71     19.74 o 
 -28   4   6       23.53       13.34     32.25 o 
 -27   4   6        0.53       -5.54     26.41 o 
 -26   4   6      128.40      106.90     28.01 o 
 -25   4   6      545.55      498.84     34.19 o 
 -24   4   6       29.37       23.80     28.20 o 
 -23   4   6       52.09       44.65     28.08 o 
 -22   4   6       24.14       24.80     26.38 o 
 -21   4   6     1334.56     1282.84     37.67 o 
 -20   4   6      791.57      793.45     21.25 o 
 -19   4   6      785.03      745.02     20.96 o 
 -18   4   6       22.06       12.10     14.69 o 
 -17   4   6      879.36      918.93     21.40 o 
 -16   4   6      547.47      528.27     17.97 o 
 -15   4   6      133.93      137.80     14.91 o 
 -14   4   6      968.99      974.39     14.80 o 
 -13   4   6       20.56       16.28      9.30 o 
 -12   4   6     3520.18     3509.75     22.66 o 
 -11   4   6      272.72      308.36     15.09 o 
 -10   4   6        0.02        9.87      7.39 o 
  -9   4   6     2566.58     2415.59     19.24 o 
  -8   4   6        0.21       -0.40      6.55 o 
  -7   4   6      101.87      147.25     10.52 o 
  -6   4   6     1182.72     1048.38     12.99 o 
  -5   4   6     2257.41     2260.48     24.19 o 
  -4   4   6     3194.87     3235.36     27.77 o 
  -3   4   6       17.69       27.60      7.08 o 
  -2   4   6     2498.07     2843.08     30.81 o 
  -1   4   6     6492.25     6580.70     24.41 o 
   0   4   6      497.94      433.07     10.68 o 
   1   4   6     2004.51     2026.93     15.16 o 
   2   4   6      375.26      291.20      6.82 o 
   3   4   6     3879.19     3973.67     18.85 o 
   4   4   6      342.24      279.90      5.70 o 
   5   4   6      145.04      144.45      6.90 o 
   6   4   6      701.32      723.09     13.98 o 
   7   4   6     1687.83     1666.93     18.83 o 
   8   4   6     1567.01     1747.69     19.90 o 
   9   4   6     2606.85     2678.54     24.51 o 
  10   4   6      967.72     1027.31     17.40 o 
  11   4   6       12.74       17.38     10.90 o 
  12   4   6       16.87        8.24     12.30 o 
  13   4   6       24.03       28.18     18.74 o 
  14   4   6       43.52       57.76     13.99 o 
  15   4   6     2092.16     1958.83     26.20 o 
  16   4   6      138.22      144.48     16.20 o 
  17   4   6      333.43      375.36     19.13 o 
  18   4   6      123.02      162.35     17.59 o 
  19   4   6        2.00       -3.96     15.74 o 
  20   4   6        1.60       -8.32     15.58 o 
  21   4   6     1105.72     1126.39     25.28 o 
  22   4   6      259.50      310.68     20.74 o 
  23   4   6       17.55       23.40     16.21 o 
  24   4   6       65.44       54.34     19.88 o 
  25   4   6       12.58      -20.34     20.34 o 
  26   4   6      215.85      147.70     21.42 o 
 -27   5   6      307.50      330.06     35.31 o 
 -26   5   6      936.84      943.85     39.39 o 
 -25   5   6      325.40      268.47     28.55 o 
 -24   5   6      570.80      538.40     32.63 o 
 -23   5   6       74.16       82.48     26.21 o 
 -22   5   6       90.86      107.58     24.96 o 
 -21   5   6       68.94       49.11     22.73 o 
 -20   5   6      265.86      266.08     26.95 o 
 -19   5   6       15.06        5.56     25.67 o 
 -18   5   6     4418.74     4308.04     56.55 o 
 -17   5   6     1316.83     1242.31     23.37 o 
 -16   5   6      220.31      217.02     15.57 o 
 -15   5   6      347.30      348.11     12.58 o 
 -14   5   6      971.87      968.18     15.51 o 
 -13   5   6       63.68      125.68     11.62 o 
 -12   5   6    22579.88    22302.98     54.26 o 
 -11   5   6     1074.79     1206.64     20.80 o 
 -10   5   6      402.27      445.72     20.32 o 
  -9   5   6      151.33      173.11     13.76 o 
  -8   5   6      450.36      444.64     10.83 o 
  -7   5   6        4.21        8.87      6.75 o 
  -6   5   6     1620.48     1458.87     19.92 o 
  -5   5   6     7182.44     7630.86     46.03 o 
  -4   5   6     2897.35     3314.96     16.63 o 
  -3   5   6      546.69      525.61     10.71 o 
  -2   5   6     1520.30     1268.78     19.13 o 
  -1   5   6     2034.04     1664.94     20.85 o 
   0   5   6     1586.55     1515.74     10.77 o 
   1   5   6     5360.44     5581.47     24.27 o 
   2   5   6     1576.30     1630.40     14.91 o 
   3   5   6      306.07      340.62      5.84 o 
   4   5   6       73.22       69.77      5.97 o 
   5   5   6      465.22      475.07      9.00 o 
   6   5   6      218.47      183.15      7.59 o 
   7   5   6       12.66       25.50      9.65 o 
   8   5   6     4091.21     4158.87     28.26 o 
   9   5   6      670.95      621.74     14.46 o 
  10   5   6       47.06       48.64     10.92 o 
  11   5   6       63.72       62.38     11.76 o 
  12   5   6     3493.03     3536.40     29.89 o 
  13   5   6      599.87      663.71     20.11 o 
  14   5   6       18.71       26.09     13.53 o 
  15   5   6     2940.12     2847.70     64.24 o 
  16   5   6       59.83       89.61     15.25 o 
  17   5   6      163.09      137.33     19.08 o 
  18   5   6     2327.71     2251.90     29.30 o 
  19   5   6       16.06       15.43     16.02 o 
  20   5   6       56.97       60.69     16.56 o 
  21   5   6      151.24      193.51     17.27 o 
  22   5   6       86.64      139.88     18.18 o 
  23   5   6      350.83      407.15     33.04 o 
  24   5   6      358.98      367.43     38.95 o 
 -27   6   6       36.20       55.43     29.89 o 
 -26   6   6       74.98       77.39     33.43 o 
 -25   6   6      234.00      233.17     34.03 o 
 -24   6   6      458.49      472.54     34.99 o 
 -23   6   6      352.70      333.97     31.92 o 
 -22   6   6      559.41      521.83     33.26 o 
 -21   6   6       94.69       65.45     27.56 o 
 -20   6   6      100.26       89.68     27.60 o 
 -19   6   6      483.73      423.37     29.67 o 
 -18   6   6       12.81       -0.51     23.77 o 
 -17   6   6       58.75       78.28     26.92 o 
 -16   6   6     1269.50     1239.46     22.24 o 
 -15   6   6     2011.86     2076.26     40.00 o 
 -14   6   6     2163.07     2224.65     33.27 o 
 -13   6   6     2986.58     3047.23     36.79 o 
 -12   6   6      163.56      176.51     11.75 o 
 -11   6   6      794.77      689.80     13.86 o 
 -10   6   6     2260.55     2238.41     35.77 o 
  -9   6   6      322.75      282.65     10.91 o 
  -8   6   6        0.98       -5.72      8.85 o 
  -7   6   6     1022.55      934.54     13.72 o 
  -6   6   6     2789.05     2921.83     17.55 o 
  -5   6   6      870.77      828.77     11.01 o 
  -4   6   6      117.78      154.93      7.80 o 
  -3   6   6     5176.00     5304.11     43.14 o 
  -2   6   6      365.37      349.52      7.88 o 
  -1   6   6     3450.88     3370.56     21.90 o 
   0   6   6     1145.73     1293.85     21.34 o 
   1   6   6       20.94       10.50      4.98 o 
   2   6   6      175.35      113.43      5.63 o 
   3   6   6      873.43      885.10     24.45 o 
   4   6   6     1303.73     1230.83     11.14 o 
   5   6   6      972.65      959.04     10.48 o 
   6   6   6      162.45      138.64      7.14 o 
   7   6   6     1133.78     1073.04     11.80 o 
   8   6   6       56.69       45.46      9.55 o 
   9   6   6      223.42      196.40     10.77 o 
  10   6   6     2262.65     2229.26     35.47 o 
  11   6   6     2475.76     2499.98     28.87 o 
  12   6   6     3227.97     3136.39     31.93 o 
  13   6   6        4.49       13.32     21.34 o 
  14   6   6       10.35       -5.27     20.95 o 
  15   6   6     1138.87     1053.17     32.78 o 
  16   6   6       46.00       18.60     21.17 o 
  17   6   6       18.83       26.08     21.64 o 
  18   6   6      824.70      795.69     31.33 o 
  19   6   6      313.69      305.11     26.89 o 
  20   6   6        9.62       -9.56     23.19 o 
  21   6   6       23.40       54.89     23.49 o 
  22   6   6      531.09      568.81     31.04 o 
  23   6   6      228.20      326.60     31.50 o 
  24   6   6      116.01       96.66     30.16 o 
  25   6   6       48.16      -20.29     28.42 o 
 -26   7   6      200.25      210.04     33.98 o 
 -25   7   6       30.86       29.03     25.65 o 
 -24   7   6        7.11       27.40     25.06 o 
 -23   7   6       30.36       40.33     25.52 o 
 -22   7   6       14.22       18.29     24.06 o 
 -21   7   6       24.09       -5.94     22.76 o 
 -20   7   6       23.05       28.24     24.33 o 
 -19   7   6        2.36      -11.08     25.95 o 
 -18   7   6     1759.17     1692.20     42.16 o 
 -17   7   6       37.46       40.09     14.95 o 
 -16   7   6        6.90        8.74     27.89 o 
 -15   7   6      246.35      290.22     28.33 o 
 -14   7   6     1476.34     1447.10     28.27 o 
 -13   7   6       53.77       70.20     14.65 o 
 -12   7   6     1036.84      970.09     20.78 o 
 -11   7   6      130.20      116.39     11.52 o 
 -10   7   6       14.67        6.73     11.50 o 
  -9   7   6      461.56      537.84     26.92 o 
  -8   7   6      147.02      188.93     13.83 o 
  -7   7   6      502.30      518.27     15.56 o 
  -6   7   6      378.30      366.60     14.07 o 
  -5   7   6       10.47       16.13     11.25 o 
  -4   7   6     2291.19     2351.70     16.82 o 
  -3   7   6     6155.88     6037.07     22.67 o 
  -2   7   6     1586.79     1660.24     17.74 o 
  -1   7   6       37.74       38.34      6.39 o 
   0   7   6     3744.65     3991.04     21.77 o 
   1   7   6      864.50      891.80     10.44 o 
   2   7   6     1477.36     1492.13     12.74 o 
   3   7   6      238.10      275.46      8.09 o 
   4   7   6       98.72      100.49     10.33 o 
   5   7   6      176.76      179.74     10.38 o 
   6   7   6     3061.73     3007.00     24.53 o 
   7   7   6     1161.16     1053.01     20.42 o 
   8   7   6        1.41      -12.89     14.65 o 
   9   7   6      293.51      342.89     17.05 o 
  10   7   6     1403.35     1354.06     66.07 o 
  11   7   6       60.78       72.18     15.13 o 
  12   7   6     1673.69     1576.76     25.16 o 
  13   7   6      661.52      592.01     24.29 o 
  14   7   6      725.80      733.60     22.04 o 
  15   7   6       40.70       77.07     16.28 o 
  16   7   6      416.34      451.90     27.56 o 
  17   7   6       98.89       93.63     25.27 o 
  18   7   6       57.11       80.50     25.55 o 
  19   7   6       20.40      -13.45     25.96 o 
  20   7   6       64.86       49.87     27.33 o 
  21   7   6      154.72      157.84     28.13 o 
  22   7   6        0.82       27.61     23.70 o 
  23   7   6        0.69       37.73     26.10 o 
  24   7   6       58.71       43.39     30.19 o 
 -25   8   6        8.39       56.34     27.75 o 
 -24   8   6      387.42      449.86     34.80 o 
 -23   8   6        5.72        6.01     28.50 o 
 -22   8   6        0.32       42.04     28.76 o 
 -21   8   6      655.58      780.04     36.34 o 
 -20   8   6       35.64       33.19     24.58 o 
 -19   8   6       18.04       19.12     24.27 o 
 -18   8   6      907.41      960.24     36.52 o 
 -17   8   6      322.72      324.28     19.02 o 
 -16   8   6      239.68      235.79     30.96 o 
 -15   8   6       38.10       55.84     38.80 o 
 -14   8   6      171.72      157.46     16.60 o 
 -13   8   6      114.03       76.93     14.86 o 
 -12   8   6      359.30      354.75     17.30 o 
 -11   8   6     5703.45     5549.66    100.70 o 
 -10   8   6     2725.87     2829.48     29.25 o 
  -9   8   6     3008.34     3057.92     29.33 o 
  -8   8   6       72.01       93.83     13.00 o 
  -7   8   6       25.88       29.81     11.58 o 
  -6   8   6      163.24      154.92     13.57 o 
  -5   8   6     3877.11     3784.18     29.76 o 
  -4   8   6      231.85      214.04     13.46 o 
  -3   8   6      166.38      152.76      8.11 o 
  -2   8   6      487.32      500.50      8.76 o 
  -1   8   6      237.84      281.21      7.79 o 
   0   8   6      986.10      977.49     11.39 o 
   1   8   6      810.30      817.39     14.10 o 
   2   8   6      700.05      670.75     15.73 o 
   3   8   6     1673.86     1450.38     23.29 o 
   4   8   6        0.30       12.63     12.88 o 
   5   8   6     1697.67     1732.62     23.83 o 
   6   8   6     3843.49     3839.18     58.63 o 
   7   8   6       91.37       81.11     15.12 o 
   8   8   6       53.26       64.33     15.04 o 
   9   8   6     1944.08     1921.33     56.75 o 
  10   8   6        0.64       -1.74     13.84 o 
  11   8   6        1.62       -3.42     14.18 o 
  12   8   6      240.93      245.15     17.04 o 
  13   8   6      154.82      169.23     16.76 o 
  14   8   6      788.40      806.53     21.79 o 
  15   8   6     1984.77     2143.28     30.38 o 
  16   8   6       53.16       87.44     18.28 o 
  17   8   6       25.05       38.15     18.61 o 
  18   8   6      891.00      933.15     31.42 o 
  19   8   6      241.24      271.71     29.30 o 
  20   8   6      103.52       60.86     28.05 o 
  21   8   6       58.03       47.59     28.39 o 
  22   8   6       28.89       37.15     27.89 o 
  23   8   6        0.00       -7.80     24.54 o 
 -24   9   6      180.07      178.19     31.28 o 
 -23   9   6       92.29       87.43     30.92 o 
 -22   9   6       57.71       58.38     29.67 o 
 -21   9   6      103.32      133.07     29.37 o 
 -20   9   6       23.66       45.43     24.96 o 
 -19   9   6       36.52       85.17     26.11 o 
 -18   9   6      142.23      135.71     17.14 o 
 -17   9   6      175.28      196.15     17.12 o 
 -16   9   6      474.12      494.65     19.05 o 
 -15   9   6      125.08      118.96     25.19 o 
 -14   9   6        7.25        3.93     14.32 o 
 -13   9   6      550.89      592.06     19.18 o 
 -12   9   6      442.48      402.38     17.46 o 
 -11   9   6        5.86        7.16     13.78 o 
 -10   9   6     1222.20     1187.09     22.40 o 
  -9   9   6      369.53      332.48     16.47 o 
  -8   9   6       18.01       19.19     22.58 o 
  -7   9   6     1255.04     1173.81     38.01 o 
  -6   9   6       85.88       76.77     13.00 o 
  -5   9   6      217.96      206.91     14.24 o 
  -4   9   6      452.35      439.06     15.23 o 
  -3   9   6      563.55      622.34     16.17 o 
  -2   9   6     2166.85     2163.36     27.19 o 
  -1   9   6     4037.75     4095.28     37.64 o 
   0   9   6      225.75      228.61     13.62 o 
   1   9   6       63.90       54.50     11.10 o 
   2   9   6      462.59      451.83     13.21 o 
   3   9   6      612.25      547.34     14.31 o 
   4   9   6       35.67       27.84     13.18 o 
   5   9   6       56.93       52.14     14.41 o 
   6   9   6     4221.23     4118.54     67.12 o 
   7   9   6     1457.10     1419.00     23.87 o 
   8   9   6      286.80      272.32     16.45 o 
   9   9   6      417.61      398.60     17.99 o 
  10   9   6      165.31      171.72     14.68 o 
  11   9   6      421.37      432.96     17.79 o 
  12   9   6      196.39      195.24     16.18 o 
  13   9   6        5.97       18.87     16.57 o 
  14   9   6       16.22       17.31     18.62 o 
  15   9   6      961.63      974.80     23.84 o 
  16   9   6        3.03       13.48     17.01 o 
  17   9   6      206.02      205.77     19.89 o 
  18   9   6      111.83       70.90     23.65 o 
  19   9   6      233.06      185.64     21.66 o 
  20   9   6      966.44      978.14     38.42 o 
  21   9   6       19.51       40.23     22.42 o 
  22   9   6       73.41       53.05     25.06 o 
 -23  10   6      345.74      354.45     32.56 o 
 -22  10   6      168.65      172.06     28.98 o 
 -21  10   6      100.04      102.26     25.18 o 
 -20  10   6       56.37       58.77     24.08 o 
 -19  10   6      152.68      130.42     19.67 o 
 -18  10   6      967.58     1062.24     25.92 o 
 -17  10   6      442.64      436.64     18.89 o 
 -16  10   6        0.57        2.46     16.97 o 
 -15  10   6      377.43      395.39     18.16 o 
 -14  10   6      542.34      470.38     20.23 o 
 -13  10   6      103.38       77.54     15.65 o 
 -12  10   6      204.84      196.96     15.44 o 
 -11  10   6      294.32      308.51     23.21 o 
 -10  10   6      524.85      488.91     38.65 o 
  -9  10   6      293.81      266.21     16.03 o 
  -8  10   6     3121.76     3150.07     55.02 o 
  -7  10   6      509.58      540.97     18.04 o 
  -6  10   6      187.26      135.30     14.53 o 
  -5  10   6      291.00      256.43     26.27 o 
  -4  10   6     7482.27     7329.52     67.13 o 
  -3  10   6       25.62       33.04     14.07 o 
  -2  10   6      190.75      172.53     15.58 o 
  -1  10   6     2746.34     2609.38     37.32 o 
   0  10   6       37.16       19.40     12.09 o 
   1  10   6        0.29       -0.41     10.93 o 
   2  10   6     1089.11     1103.38     17.58 o 
   3  10   6     2060.65     1949.22     42.52 o 
   4  10   6     1708.61     1630.43     19.48 o 
   5  10   6       30.77       23.87     11.74 o 
   6  10   6      287.65      305.78     15.52 o 
   7  10   6     1711.15     1691.48     29.00 o 
   8  10   6       40.37       35.14     12.80 o 
   9  10   6       15.06        3.93     14.13 o 
  10  10   6      237.54      222.76     15.99 o 
  11  10   6       14.54       18.65     13.86 o 
  12  10   6       83.73       79.05     15.30 o 
  13  10   6      376.34      400.04     47.80 o 
  14  10   6       57.86       72.02     16.94 o 
  15  10   6        5.79        1.54     16.15 o 
  16  10   6      316.01      356.87     28.20 o 
  17  10   6      153.32      140.50     18.90 o 
  18  10   6       25.09       16.64     17.92 o 
  19  10   6       57.90       54.48     17.64 o 
  20  10   6     1062.10     1059.15     31.54 o 
  21  10   6       16.43       47.92     19.71 o 
 -22  11   6       32.13       27.17     27.41 o 
 -21  11   6       79.14       81.17     28.68 o 
 -20  11   6       12.27        4.96     17.65 o 
 -19  11   6       11.50       34.16     18.57 o 
 -18  11   6      285.50      287.12     20.00 o 
 -17  11   6      157.06      169.83     19.21 o 
 -16  11   6       41.67       36.99     15.29 o 
 -15  11   6      304.09      331.76     21.10 o 
 -14  11   6      189.63      194.36     39.08 o 
 -13  11   6      982.99     1071.28     24.25 o 
 -12  11   6      402.49      392.64     18.71 o 
 -11  11   6        0.22       13.09     14.96 o 
 -10  11   6      957.86      898.84     21.35 o 
  -9  11   6      146.28      147.13     16.22 o 
  -8  11   6      309.59      318.15     27.78 o 
  -7  11   6       29.53       27.91     24.77 o 
  -6  11   6      220.80      164.05     26.99 o 
  -5  11   6      368.95      323.85     30.40 o 
  -4  11   6      723.79      690.36     33.31 o 
  -3  11   6      533.64      577.48     32.03 o 
  -2  11   6       41.60       43.22     25.22 o 
  -1  11   6      112.16      115.04     24.19 o 
   0  11   6      238.86      230.39     16.16 o 
   1  11   6     2554.32     2605.89     33.79 o 
   2  11   6     1342.46     1321.10     44.81 o 
   3  11   6     2488.17     2436.78     38.95 o 
   4  11   6      123.52      142.29     12.09 o 
   5  11   6       65.12       61.94     11.18 o 
   6  11   6      378.16      316.51     13.18 o 
   7  11   6       34.98       39.50     11.37 o 
   8  11   6       18.75       28.60     13.57 o 
   9  11   6      394.15      340.21     14.09 o 
  10  11   6        6.14      -15.89     19.98 o 
  11  11   6      685.45      685.58     20.31 o 
  12  11   6       30.18       39.35     17.05 o 
  13  11   6        1.51       -9.33     15.93 o 
  14  11   6       22.12       23.71     15.46 o 
  15  11   6      359.71      345.87     19.11 o 
  16  11   6        0.38       31.61     16.42 o 
  17  11   6      118.86      111.32     17.70 o 
  18  11   6      474.56      392.09     45.24 o 
  19  11   6      169.80      144.22     18.71 o 
  20  11   6       14.58       22.66     18.87 o 
 -20  12   6      553.40      585.42     23.49 o 
 -19  12   6      189.50      156.55     19.32 o 
 -18  12   6      100.67       97.41     24.33 o 
 -17  12   6      327.54      299.47     18.36 o 
 -16  12   6      218.82      200.04     18.60 o 
 -15  12   6      135.35      117.38     37.18 o 
 -14  12   6       71.07       61.82     45.15 o 
 -13  12   6      176.34      185.76     29.01 o 
 -12  12   6     1200.71     1234.60     25.63 o 
 -11  12   6      238.85      202.77     29.02 o 
 -10  12   6      493.55      515.56     32.47 o 
  -9  12   6     1863.73     1865.10     43.83 o 
  -8  12   6       16.80       67.73     27.58 o 
  -7  12   6      464.06      521.14     31.46 o 
  -6  12   6      258.22      268.64     27.20 o 
  -5  12   6        6.58       14.26     23.29 o 
  -4  12   6        0.01       -1.42     23.22 o 
  -3  12   6     1099.22     1059.38     35.33 o 
  -2  12   6      439.22      471.59     31.15 o 
  -1  12   6      980.61      963.35     33.81 o 
   0  12   6       95.23       79.21     24.32 o 
   1  12   6     1296.62     1227.69     23.78 o 
   2  12   6       48.39       47.02     15.30 o 
   3  12   6      573.34      547.76     20.88 o 
   4  12   6     2021.17     1954.68     28.31 o 
   5  12   6      114.91      144.46     17.77 o 
   6  12   6       40.99       55.95     17.02 o 
   7  12   6      155.60      173.70     18.09 o 
   8  12   6      140.14      160.31     17.85 o 
   9  12   6        0.15       -6.61     15.76 o 
  10  12   6      294.77      260.18     18.98 o 
  11  12   6      338.69      327.92     20.90 o 
  12  12   6     1173.55     1184.19     27.54 o 
  13  12   6       61.46       47.09     18.17 o 
  14  12   6        3.04      -11.77     25.00 o 
  15  12   6        2.96       14.75     24.95 o 
  16  12   6        1.45       14.35     25.94 o 
  17  12   6      481.55      540.12     35.22 o 
  18  12   6       22.57       78.99     31.04 o 
 -19  13   6      144.78      133.95     19.40 o 
 -18  13   6        4.80      -18.96     18.96 o 
 -17  13   6      373.86      365.48     24.38 o 
 -16  13   6       60.74       44.27     18.10 o 
 -15  13   6      106.26      124.35     27.26 o 
 -14  13   6        1.53        4.74     26.11 o 
 -13  13   6      246.53      204.06     28.00 o 
 -12  13   6      339.31      355.50     28.96 o 
 -11  13   6        4.35       -2.57     23.17 o 
 -10  13   6      697.38      704.31     33.18 o 
  -9  13   6      170.31      145.86     28.42 o 
  -8  13   6      616.35      674.76     35.13 o 
  -7  13   6        1.37       33.66     27.36 o 
  -6  13   6       12.42       23.18     24.14 o 
  -5  13   6      455.80      428.28     29.60 o 
  -4  13   6      286.06      283.41     29.27 o 
  -3  13   6        2.24       -2.57     26.00 o 
  -2  13   6        4.81       -2.85     23.67 o 
  -1  13   6       57.99       33.48     26.94 o 
   0  13   6       28.85       27.78     23.61 o 
   1  13   6       86.86       70.60     27.70 o 
   2  13   6       30.89       40.25     16.79 o 
   3  13   6      168.56      222.97     18.47 o 
   4  13   6      234.28      240.26     19.14 o 
   5  13   6        9.29       23.12     16.89 o 
   6  13   6       67.22       73.66     16.68 o 
   7  13   6       13.16       26.55     15.34 o 
   8  13   6       82.00       53.06     17.31 o 
   9  13   6      133.43      133.96     18.21 o 
  10  13   6       64.39       72.00     16.61 o 
  11  13   6      161.96      169.79     19.24 o 
  12  13   6        6.01       -8.44     18.58 o 
  13  13   6        0.03       -4.53     19.27 o 
  14  13   6      522.98      612.58     37.65 o 
  15  13   6      211.56      258.70     31.85 o 
  16  13   6      340.35      450.31     33.02 o 
  17  13   6      252.90      344.71     31.80 o 
 -17  14   6      210.65      287.43     34.34 o 
 -16  14   6      186.96      172.75     30.09 o 
 -15  14   6       34.95       95.57     28.34 o 
 -14  14   6      509.13      566.88     32.35 o 
 -13  14   6      490.63      577.53     34.24 o 
 -12  14   6       67.94       96.13     30.43 o 
 -11  14   6      119.36      136.94     31.41 o 
 -10  14   6      481.82      522.31     33.87 o 
  -9  14   6      338.60      290.99     27.77 o 
  -8  14   6      342.22      392.45     31.97 o 
  -7  14   6      288.46      353.94     32.26 o 
  -6  14   6        1.92       41.10     24.32 o 
  -5  14   6     1036.82     1057.73     38.98 o 
  -4  14   6        3.05       -4.30     26.40 o 
  -3  14   6      138.64      132.39     26.62 o 
  -2  14   6      416.09      363.05     31.22 o 
  -1  14   6      415.30      411.62     31.63 o 
   0  14   6        0.69        6.63     25.79 o 
   1  14   6       55.01       73.00     28.82 o 
   2  14   6      101.84      147.33     25.79 o 
   3  14   6       90.05      118.47     17.34 o 
   4  14   6      489.59      526.25     22.21 o 
   5  14   6      653.35      690.96     23.41 o 
   6  14   6       25.04       36.09     18.29 o 
   7  14   6      124.19      126.73     19.22 o 
   8  14   6        0.30       -2.59     16.83 o 
   9  14   6      545.72      515.23     23.40 o 
  10  14   6        8.82       17.24     18.95 o 
  11  14   6      357.03      382.59     21.59 o 
  12  14   6       99.83      102.95     18.29 o 
  13  14   6        2.40       -9.86     30.39 o 
  14  14   6        1.08        2.14     32.76 o 
  15  14   6       15.55       58.38     35.07 o 
 -14  15   6       27.72       69.36     28.61 o 
 -13  15   6      270.29      364.64     35.84 o 
 -12  15   6        4.27       51.57     30.48 o 
 -11  15   6        3.57       46.35     26.22 o 
 -10  15   6      875.36      993.55     42.31 o 
  -9  15   6        7.16      -11.27     28.69 o 
  -8  15   6       26.99       10.64     26.89 o 
  -7  15   6      523.85      548.69     36.92 o 
  -6  15   6      374.83      393.33     29.57 o 
  -5  15   6      133.48      172.80     32.14 o 
  -4  15   6        9.57       11.68     22.90 o 
  -3  15   6        0.04       -1.26     28.14 o 
  -2  15   6        9.62       -0.35     25.01 o 
  -1  15   6        8.92       32.97     26.12 o 
   0  15   6      154.83      168.13     30.24 o 
   1  15   6       11.85        1.18     26.63 o 
   2  15   6       24.07       21.68     23.50 o 
   3  15   6       66.30       64.10     27.73 o 
   4  15   6        3.27       17.86     18.51 o 
   5  15   6        0.55       -4.55     18.08 o 
   6  15   6      228.67      207.63     31.22 o 
   7  15   6       11.73       16.83     17.58 o 
   8  15   6       35.21       46.90     19.97 o 
   9  15   6       97.56       96.62     19.70 o 
  10  15   6      225.98      227.20     30.06 o 
  11  15   6        0.06      -11.38     19.78 o 
  12  15   6        8.58       -3.16     32.16 o 
 -11  16   6       52.62      101.88     34.80 o 
 -10  16   6      559.08      536.42     34.45 o 
  -9  16   6       20.73       21.18     32.80 o 
  -8  16   6        7.85       -5.42     25.66 o 
  -7  16   6      103.95       57.23     32.32 o 
  -6  16   6      130.51      108.59     27.24 o 
  -5  16   6       36.10       42.98     31.69 o 
  -4  16   6        3.61       52.47     29.69 o 
  -3  16   6      297.81      302.88     30.12 o 
  -2  16   6       10.68       36.86     29.35 o 
  -1  16   6       68.79       55.60     29.14 o 
   0  16   6      151.39      102.44     25.72 o 
   1  16   6       43.45       21.84     26.06 o 
   2  16   6       17.85       12.18     28.72 o 
   3  16   6       24.38       59.81     30.83 o 
   4  16   6      239.02      222.57     31.65 o 
   5  16   6       64.10      116.12     21.05 o 
   6  16   6       80.24      123.63     21.04 o 
   7  16   6      210.04      276.82     21.94 o 
   8  16   6       73.61       86.86     29.25 o 
   9  16   6       96.95      106.33     18.39 o 
  -4  17   6        2.28       -9.32     32.45 o 
  -3  17   6        0.47       -5.74     28.18 o 
  -2  17   6       29.43       20.21     25.92 o 
  -1  17   6       20.94       52.25     30.82 o 
   0  17   6       19.56       10.42     30.81 o 
   1  17   6        0.03        0.80     31.73 o 
   2  17   6        4.69       -7.69     31.77 o 
 -28   1   7      125.68      161.99     64.87 o 
 -27   1   7      226.46      288.71     70.58 o 
 -26   1   7        8.18       29.61     34.48 o 
 -25   1   7       33.05       42.38     18.91 o 
 -24   1   7      117.80       92.82     19.83 o 
 -23   1   7      119.00      117.15     18.60 o 
 -22   1   7       38.45       27.73     18.38 o 
 -21   1   7     1734.82     1655.79     29.54 o 
 -20   1   7     1201.83     1226.64     29.27 o 
 -19   1   7      415.62      410.86     19.71 o 
 -18   1   7      711.71      678.68     21.81 o 
 -17   1   7     1365.22     1405.20     56.99 o 
 -16   1   7      151.48      113.35     15.93 o 
 -15   1   7     2131.35     2062.55     27.52 o 
 -14   1   7     2172.87     2209.43     28.36 o 
 -13   1   7      766.70      754.52     25.90 o 
 -12   1   7     3083.83     2986.07     29.72 o 
 -11   1   7     1064.85      962.37     22.02 o 
 -10   1   7      164.87      196.80     10.33 o 
  -9   1   7       27.12       29.76      6.20 o 
  -8   1   7      623.68      690.40     12.13 o 
  -7   1   7      701.69      769.17     12.30 o 
  -6   1   7    16577.48    17472.11     81.58 o 
  -5   1   7     3183.70     3207.95     47.14 o 
  -4   1   7      972.82     1116.49     13.10 o 
  -3   1   7    22419.54    23750.93    125.28 o 
  -2   1   7     1120.47     1293.41     29.81 o 
  -1   1   7        0.99       -6.02      9.01 o 
   0   1   7      997.09     1294.29     14.42 o 
   1   1   7      369.00      411.25     19.09 o 
   2   1   7      268.35      202.65     10.83 o 
   3   1   7     2520.40     2508.80     34.44 o 
   4   1   7      226.31      215.29     12.22 o 
   5   1   7       14.12       10.34     10.64 o 
   6   1   7      610.31      631.16     14.85 o 
   7   1   7      220.62      261.19     12.95 o 
   8   1   7     1408.42     1436.73     20.54 o 
   9   1   7      680.30      614.33     37.90 o 
  10   1   7      635.08      591.75     16.13 o 
  11   1   7      162.38      115.91     13.32 o 
  12   1   7      254.70      210.43     14.32 o 
  13   1   7      400.11      320.54     16.00 o 
  14   1   7      309.73      253.11     19.26 o 
  15   1   7      658.53      613.09     20.21 o 
  16   1   7      521.49      513.43     19.18 o 
  17   1   7      557.85      642.94     20.92 o 
  18   1   7      132.42      156.99     27.58 o 
  19   1   7      245.68      253.00     21.20 o 
  20   1   7       78.34       65.41     16.96 o 
  21   1   7      329.26      300.49     19.48 o 
  22   1   7        8.17       -1.47     18.40 o 
  23   1   7       98.49       80.76     20.86 o 
  24   1   7       69.63       54.85     21.88 o 
  25   1   7       28.63       16.32     20.14 o 
 -28   2   7      339.46      434.78     37.06 o 
 -27   2   7      247.89      321.00     33.90 o 
 -26   2   7      103.37       96.89     34.21 o 
 -25   2   7       98.47       83.57     20.02 o 
 -24   2   7      337.38      368.47     22.00 o 
 -23   2   7     1379.31     1420.35     28.81 o 
 -22   2   7      127.18      153.89     20.23 o 
 -21   2   7     3497.42     3480.28     88.58 o 
 -20   2   7      549.36      523.08     21.62 o 
 -19   2   7        0.59       -8.93     16.84 o 
 -18   2   7      790.45      719.73     22.33 o 
 -17   2   7       40.65       19.15     17.23 o 
 -16   2   7      815.91      701.52     21.53 o 
 -15   2   7      501.36      479.19     18.87 o 
 -14   2   7     3408.10     3294.00     33.05 o 
 -13   2   7      583.26      563.56     18.48 o 
 -12   2   7     2033.59     2043.76     25.65 o 
 -11   2   7     5507.53     5478.50     51.38 o 
 -10   2   7     1705.86     1686.57     13.93 o 
  -9   2   7      616.54      567.04      9.65 o 
  -8   2   7     3205.81     2953.92     16.65 o 
  -7   2   7     3683.68     3803.19     63.09 o 
  -6   2   7     1168.63     1315.84     14.00 o 
  -5   2   7     1237.53     1120.16     20.97 o 
  -4   2   7     1457.02     1358.21     35.43 o 
  -3   2   7     7227.42     7820.11     38.89 o 
  -2   2   7      379.78      286.11     11.09 o 
  -1   2   7      131.97      119.05      6.78 o 
   0   2   7     1178.30     1111.53     10.46 o 
   1   2   7     2448.61     2530.03     17.30 o 
   2   2   7     1665.29     1746.35     19.80 o 
   3   2   7    15463.22    14212.35     50.07 o 
   4   2   7       42.67       45.32     10.95 o 
   5   2   7       58.11       51.32     10.89 o 
   6   2   7     1642.44     1727.39     20.96 o 
   7   2   7      440.03      407.50     14.51 o 
   8   2   7      114.08       86.58     11.77 o 
   9   2   7     3110.16     3122.49     70.45 o 
  10   2   7     1551.90     1602.21     40.11 o 
  11   2   7     1989.31     1985.48     31.74 o 
  12   2   7      434.27      339.26     15.46 o 
  13   2   7       32.89        8.30     14.29 o 
  14   2   7       20.79        1.74     14.63 o 
  15   2   7       26.81       32.71     14.91 o 
  16   2   7      335.99      396.86     18.42 o 
  17   2   7      428.93      482.14     19.96 o 
  18   2   7       32.68       45.79     16.71 o 
  19   2   7       65.21       45.51     16.37 o 
  20   2   7        7.02        4.10     16.25 o 
  21   2   7       11.04       10.32     16.86 o 
  22   2   7      379.16      340.75     20.76 o 
  23   2   7       47.53       49.88     18.56 o 
  24   2   7      397.76      393.72     23.99 o 
  25   2   7       20.25       41.09     22.25 o 
 -27   3   7      133.80      167.77     30.32 o 
 -26   3   7      906.39      919.97     37.40 o 
 -25   3   7      629.36      668.66     33.23 o 
 -24   3   7        5.98       13.32     26.03 o 
 -23   3   7      825.71      829.92     24.65 o 
 -22   3   7     1081.64     1050.51     64.63 o 
 -21   3   7       14.48       29.18     17.88 o 
 -20   3   7      476.82      465.09     20.93 o 
 -19   3   7      220.88      175.11     18.81 o 
 -18   3   7        0.01      -16.74     16.74 o 
 -17   3   7     3009.16     2875.73     47.08 o 
 -16   3   7     2001.54     1977.00     63.84 o 
 -15   3   7      335.78      317.26     33.98 o 
 -14   3   7     3517.75     3324.12     32.36 o 
 -13   3   7      849.30      802.44     49.17 o 
 -12   3   7     6368.91     6288.79     69.64 o 
 -11   3   7     1529.62     1480.61     16.48 o 
 -10   3   7      548.39      559.85     14.45 o 
  -9   3   7     8125.44     7927.95     45.40 o 
  -8   3   7      648.84      580.84      9.67 o 
  -7   3   7        0.62        4.82      6.65 o 
  -6   3   7        7.24        6.20     11.01 o 
  -5   3   7      331.56      255.88     12.32 o 
  -4   3   7      145.86      143.85     11.94 o 
  -3   3   7      754.67      707.54     22.56 o 
  -2   3   7    17236.91    17148.05    156.94 o 
  -1   3   7     8302.37     8372.74     71.97 o 
   0   3   7     1036.52      985.01     10.41 o 
   1   3   7      524.84      484.25      7.82 o 
   2   3   7      483.02      472.74     12.79 o 
   3   3   7       10.83       23.55      9.75 o 
   4   3   7      163.35      125.11     11.00 o 
   5   3   7      771.01      710.45     15.04 o 
   6   3   7      271.54      243.27     12.64 o 
   7   3   7     4794.84     4662.17     35.38 o 
   8   3   7     2128.44     2213.57     99.53 o 
   9   3   7     3006.25     3034.07     27.88 o 
  10   3   7      769.47      684.78     17.18 o 
  11   3   7      260.24      245.41     14.33 o 
  12   3   7     3844.72     3685.91     32.17 o 
  13   3   7      102.59      109.92     15.98 o 
  14   3   7      109.79      120.38     15.07 o 
  15   3   7     3297.06     3396.42     33.89 o 
  16   3   7     3033.31     3027.10     32.78 o 
  17   3   7     1090.28     1040.54     22.67 o 
  18   3   7      342.17      358.78     18.83 o 
  19   3   7       10.55       14.61     16.50 o 
  20   3   7       38.11       22.08     16.71 o 
  21   3   7        2.44       -5.38     16.62 o 
  22   3   7      565.93      602.82     25.63 o 
  23   3   7      428.67      401.35     23.02 o 
  24   3   7        0.21       22.58     19.04 o 
  25   3   7       21.07       26.36     18.39 o 
 -27   4   7       82.50       63.05     30.44 o 
 -26   4   7      203.00      225.30     30.27 o 
 -25   4   7      214.89      226.06     29.16 o 
 -24   4   7      160.43      160.24     27.58 o 
 -23   4   7      114.83      138.47     28.42 o 
 -22   4   7       61.18       51.48     27.83 o 
 -21   4   7        2.16       24.13     26.67 o 
 -20   4   7      283.12      282.01     18.33 o 
 -19   4   7        3.08       -8.97     16.90 o 
 -18   4   7     1862.52     1744.36     98.05 o 
 -17   4   7      398.51      393.61     19.22 o 
 -16   4   7     1740.48     1745.33     37.20 o 
 -15   4   7      574.94      564.49     19.67 o 
 -14   4   7      613.79      633.27     20.04 o 
 -13   4   7       41.65       65.07     11.08 o 
 -12   4   7     1267.80     1338.43     22.60 o 
 -11   4   7      939.85      955.33     20.55 o 
 -10   4   7     2531.88     2482.66     20.10 o 
  -9   4   7        0.03        1.72      8.01 o 
  -8   4   7      100.89      106.41      9.32 o 
  -7   4   7       75.21       79.22      9.13 o 
  -6   4   7     2526.41     2467.84     19.16 o 
  -5   4   7       21.05        8.19     10.24 o 
  -4   4   7      323.69      351.01      7.90 o 
  -3   4   7       11.07        5.35      6.59 o 
  -2   4   7      548.09      558.35      9.28 o 
  -1   4   7     2259.29     2244.90     14.57 o 
   0   4   7     1122.62     1079.94     11.29 o 
   1   4   7      351.71      401.75     17.91 o 
   2   4   7      884.81      865.65     15.27 o 
   3   4   7        0.49        8.28      9.24 o 
   4   4   7       88.06       65.35      9.54 o 
   5   4   7       64.19       66.96     11.24 o 
   6   4   7      829.78      796.44     15.99 o 
   7   4   7      438.94      472.75     28.81 o 
   8   4   7        2.35       34.51     12.65 o 
   9   4   7       43.93       33.94     12.16 o 
  10   4   7      275.64      267.56     29.66 o 
  11   4   7      680.84      712.11     18.10 o 
  12   4   7     1796.43     1725.52     24.91 o 
  13   4   7        0.01        7.27     13.72 o 
  14   4   7      519.81      568.83     19.10 o 
  15   4   7      114.29       88.91     15.74 o 
  16   4   7      280.69      315.72     18.26 o 
  17   4   7        0.07       -7.49     15.40 o 
  18   4   7       78.66       64.95     15.48 o 
  19   4   7      114.81      113.76     16.29 o 
  20   4   7        0.21       -8.44     15.19 o 
  21   4   7      263.94      226.63     18.07 o 
  22   4   7       18.82       22.78     17.54 o 
  23   4   7      100.19      128.42     23.40 o 
  24   4   7       55.80      118.30     26.69 o 
  25   4   7       79.43      122.84     29.89 o 
 -26   5   7      183.23      114.95     33.65 o 
 -25   5   7       88.63       55.44     31.36 o 
 -24   5   7      514.58      526.42     35.97 o 
 -23   5   7      129.68      150.25     31.13 o 
 -22   5   7        0.03       40.74     27.89 o 
 -21   5   7      286.38      297.05     28.50 o 
 -20   5   7       61.32       47.62     22.85 o 
 -19   5   7        2.37       25.12     26.47 o 
 -18   5   7       73.02       83.28     15.91 o 
 -17   5   7     1188.35     1156.24     26.54 o 
 -16   5   7     3979.12     4024.63     36.03 o 
 -15   5   7     2199.86     2329.65     28.54 o 
 -14   5   7     1982.16     1900.77     20.05 o 
 -13   5   7     1284.96     1324.39     42.54 o 
 -12   5   7      521.55      550.52     15.77 o 
 -11   5   7      208.98      184.38     11.19 o 
 -10   5   7      122.45      118.01     10.79 o 
  -9   5   7     1582.15     1590.65     17.52 o 
  -8   5   7      162.11      146.38     11.24 o 
  -7   5   7       26.55        6.78      9.09 o 
  -6   5   7     2025.05     2062.04     15.49 o 
  -5   5   7     1977.25     2095.41     14.79 o 
  -4   5   7     2176.26     2222.20     16.70 o 
  -3   5   7      726.19      800.26     11.21 o 
  -2   5   7       16.45        2.77      6.67 o 
  -1   5   7      147.78      142.67      5.94 o 
   0   5   7     1465.66     1376.98     14.50 o 
   1   5   7     2186.16     2210.94     23.49 o 
   2   5   7      186.73      225.11      9.47 o 
   3   5   7        2.26       -2.10      9.08 o 
   4   5   7      266.47      280.67     18.42 o 
   5   5   7     1229.40     1262.90     17.92 o 
   6   5   7     1271.10     1219.83     29.58 o 
   7   5   7      514.51      627.04     20.99 o 
   8   5   7     1454.56     1399.35     51.95 o 
   9   5   7     1160.09     1151.44     19.63 o 
  10   5   7     1661.18     1715.21     22.77 o 
  11   5   7      597.44      611.00     22.47 o 
  12   5   7        5.03       12.50     13.06 o 
  13   5   7      660.43      597.90     18.17 o 
  14   5   7      726.89      761.98     32.76 o 
  15   5   7     2862.45     2908.41     31.47 o 
  16   5   7      543.05      566.02     20.62 o 
  17   5   7      288.37      300.89     18.79 o 
  18   5   7      453.69      548.28     20.50 o 
  19   5   7       21.24       23.08     16.35 o 
  20   5   7       33.51        6.13     16.90 o 
  21   5   7       12.90        7.72     26.10 o 
  22   5   7       45.28       43.98     28.05 o 
  23   5   7       16.36       66.41     29.49 o 
  24   5   7      572.44      731.96     38.23 o 
 -26   6   7      334.45      367.45     34.94 o 
 -25   6   7        7.71       12.16     31.07 o 
 -24   6   7      671.09      640.02     37.79 o 
 -23   6   7       31.00       29.12     27.90 o 
 -22   6   7       75.66       65.25     24.78 o 
 -21   6   7     1129.55     1078.46     36.76 o 
 -20   6   7      105.89      131.06     29.04 o 
 -19   6   7       61.85       71.32     25.71 o 
 -18   6   7     2823.46     2783.67     49.39 o 
 -17   6   7      474.19      459.13     29.15 o 
 -16   6   7       36.04       40.10     25.92 o 
 -15   6   7     1263.70     1267.54     32.43 o 
 -14   6   7     1471.99     1471.32     28.64 o 
 -13   6   7      802.44      789.79     19.13 o 
 -12   6   7       92.04       94.54     16.06 o 
 -11   6   7      439.45      399.29     13.38 o 
 -10   6   7        5.65       -1.56     10.55 o 
  -9   6   7     4028.13     4053.18     25.86 o 
  -8   6   7       26.77       17.37     10.20 o 
  -7   6   7       33.09       28.36      9.55 o 
  -6   6   7        1.21       -0.86      9.92 o 
  -5   6   7     1538.82     1533.26     13.97 o 
  -4   6   7     2162.76     2139.71     15.45 o 
  -3   6   7      143.01      111.37     10.60 o 
  -2   6   7      696.95      701.10     11.21 o 
  -1   6   7      554.85      509.01      8.81 o 
   0   6   7     2338.33     2297.22     17.32 o 
   1   6   7      462.58      440.85     10.22 o 
   2   6   7     1796.82     1777.34     20.76 o 
   3   6   7        6.16        3.90     10.68 o 
   4   6   7      150.99      143.30     19.85 o 
   5   6   7       18.68       33.87     18.18 o 
   6   6   7     6069.89     6025.60     54.78 o 
   7   6   7     1799.93     1697.25     34.63 o 
   8   6   7       46.14        2.16     22.03 o 
   9   6   7       51.61       41.46     22.93 o 
  10   6   7     2212.95     2179.03     39.69 o 
  11   6   7       67.67       67.44     20.69 o 
  12   6   7      664.24      629.87     27.72 o 
  13   6   7      113.10      143.38     23.56 o 
  14   6   7       31.59       25.20     22.09 o 
  15   6   7      560.81      444.20     27.52 o 
  16   6   7       60.07       52.26     24.83 o 
  17   6   7       10.92       22.95     24.83 o 
  18   6   7       46.85       87.95     25.04 o 
  19   6   7      245.22      272.67     27.21 o 
  20   6   7       37.75       45.47     25.16 o 
  21   6   7      207.96      225.57     28.70 o 
  22   6   7       35.44       24.02     28.17 o 
  23   6   7       27.71       46.13     30.61 o 
  24   6   7      431.51      526.56     36.68 o 
 -25   7   7       43.43        6.65     31.51 o 
 -24   7   7      764.11      735.44     38.22 o 
 -23   7   7       60.67       35.82     29.78 o 
 -22   7   7       48.84       17.28     29.21 o 
 -21   7   7       77.03       51.18     28.30 o 
 -20   7   7      437.75      466.46     29.65 o 
 -19   7   7       18.14      -11.10     27.10 o 
 -18   7   7      364.49      383.87     29.18 o 
 -17   7   7       29.79       -1.06     25.94 o 
 -16   7   7        0.61       11.30     22.06 o 
 -15   7   7        7.79        6.99     13.62 o 
 -14   7   7       41.89       38.08     14.03 o 
 -13   7   7      175.07      176.71     15.17 o 
 -12   7   7      842.30      857.44     19.68 o 
 -11   7   7     5414.92     5427.56     52.37 o 
 -10   7   7      478.16      496.79     14.23 o 
  -9   7   7     6337.40     6287.32     36.87 o 
  -8   7   7      216.02      208.52     14.83 o 
  -7   7   7       16.89       -5.73     12.09 o 
  -6   7   7       73.62       74.69     12.93 o 
  -5   7   7       72.42      100.33     11.84 o 
  -4   7   7        2.35       -6.41     11.58 o 
  -3   7   7     2750.81     2684.25     25.73 o 
  -2   7   7        8.87        5.73      6.97 o 
  -1   7   7      803.60      853.74     19.61 o 
   0   7   7     5049.00     4880.87     32.00 o 
   1   7   7      162.33      173.08     17.43 o 
   2   7   7      292.88      270.91     12.89 o 
   3   7   7     5021.29     4884.86     34.32 o 
   4   7   7     1380.47     1483.08     22.56 o 
   5   7   7      489.21      473.16     17.49 o 
   6   7   7     1346.45     1337.84     23.49 o 
   7   7   7     3014.08     2966.03     30.81 o 
   8   7   7     2266.39     2241.39     39.08 o 
   9   7   7      335.15      338.41     23.84 o 
  10   7   7      990.57      933.17     29.06 o 
  11   7   7      121.80      109.42     22.31 o 
  12   7   7       35.19       18.03     20.84 o 
  13   7   7      356.34      365.52     25.60 o 
  14   7   7      715.00      653.07     29.34 o 
  15   7   7     1325.09     1395.89     38.07 o 
  16   7   7        0.05       -1.46     23.95 o 
  17   7   7        2.67        7.76     21.38 o 
  18   7   7      661.45      636.20     30.94 o 
  19   7   7      339.48      359.45     27.37 o 
  20   7   7       25.51        0.57     22.74 o 
  21   7   7      665.98      611.51     31.63 o 
  22   7   7       85.06      134.31     27.85 o 
  23   7   7      371.68      436.13     35.18 o 
 -24   8   7      142.94      133.99     27.16 o 
 -23   8   7        0.77       -8.53     25.20 o 
 -22   8   7      357.97      345.13     31.59 o 
 -21   8   7        5.68      -28.26     28.26 o 
 -20   8   7       67.10       37.82     28.50 o 
 -19   8   7      193.50      163.65     25.26 o 
 -18   8   7        6.34      -19.06     27.65 o 
 -17   8   7      299.41      320.39     26.81 o 
 -16   8   7       97.70       94.95     16.42 o 
 -15   8   7       18.64        6.63     15.08 o 
 -14   8   7        1.81       -1.07     14.47 o 
 -13   8   7      397.10      392.26     17.17 o 
 -12   8   7        0.34        5.18     14.54 o 
 -11   8   7        0.04       -6.27     14.11 o 
 -10   8   7     2519.72     2578.99     28.91 o 
  -9   8   7        2.92       20.41     13.56 o 
  -8   8   7      481.55      528.16     17.65 o 
  -7   8   7      340.76      307.85     15.25 o 
  -6   8   7      197.43      172.87     14.63 o 
  -5   8   7      355.44      340.22     15.33 o 
  -4   8   7      518.07      596.43     41.36 o 
  -3   8   7     9126.12     8891.45     73.97 o 
  -2   8   7        3.83       20.07      8.70 o 
  -1   8   7      728.50      754.06     12.20 o 
   0   8   7      143.53      104.94     11.99 o 
   1   8   7      160.19      122.57     13.34 o 
   2   8   7       16.18        1.64     13.26 o 
   3   8   7      460.63      428.69     16.36 o 
   4   8   7       23.17        9.38     14.24 o 
   5   8   7      709.96      754.49     19.99 o 
   6   8   7     2525.49     2561.18     29.05 o 
   7   8   7        0.15        5.54     14.79 o 
   8   8   7      368.98      338.83     17.26 o 
   9   8   7     1473.58     1414.29     23.93 o 
  10   8   7       32.79       34.30     14.32 o 
  11   8   7      500.12      442.52     25.91 o 
  12   8   7       28.78       29.42     14.30 o 
  13   8   7      274.48      317.21     19.32 o 
  14   8   7     1621.44     1651.90     38.80 o 
  15   8   7       75.18       69.93     22.27 o 
  16   8   7      439.34      406.79     29.35 o 
  17   8   7       34.21       19.91     26.70 o 
  18   8   7       36.89       36.91     28.43 o 
  19   8   7      542.13      549.82     34.57 o 
  20   8   7        0.55      -28.04     28.04 o 
  21   8   7        0.80      -17.06     26.42 o 
  22   8   7       56.06       68.68     26.00 o 
 -23   9   7        1.65      -16.40     24.72 o 
 -22   9   7      318.14      295.99     30.28 o 
 -21   9   7       19.96       -5.77     28.75 o 
 -20   9   7      186.19      197.91     31.56 o 
 -19   9   7        1.35       -4.12     24.05 o 
 -18   9   7      696.47      710.97     35.40 o 
 -17   9   7      386.11      361.94     18.86 o 
 -16   9   7       63.78       95.81     16.05 o 
 -15   9   7       80.14       82.35     16.14 o 
 -14   9   7      907.44      867.59     34.93 o 
 -13   9   7      173.95      163.86     18.68 o 
 -12   9   7     1301.86     1287.59     42.81 o 
 -11   9   7       84.21       94.89     14.91 o 
 -10   9   7     2228.46     2181.95     50.30 o 
  -9   9   7       61.28       58.24     14.58 o 
  -8   9   7     2397.52     2488.24     49.94 o 
  -7   9   7     1128.76     1051.51     23.75 o 
  -6   9   7       40.16       25.27     13.85 o 
  -5   9   7       92.28       88.89     19.08 o 
  -4   9   7      144.23      177.30     15.26 o 
  -3   9   7     3483.02     3280.17     42.22 o 
  -2   9   7      172.62      194.80     16.96 o 
  -1   9   7        0.61       27.80     11.97 o 
   0   9   7     3570.09     3565.18     40.19 o 
   1   9   7      748.80      684.06     15.42 o 
   2   9   7      520.38      505.33     14.90 o 
   3   9   7      970.83      922.89     20.32 o 
   4   9   7     4354.22     4252.35     54.95 o 
   5   9   7      651.07      637.87     18.48 o 
   6   9   7     2132.42     2151.75     27.32 o 
   7   9   7     1425.70     1372.53     30.05 o 
   8   9   7      191.75      171.85     15.75 o 
   9   9   7        4.83       20.93     14.70 o 
  10   9   7      644.88      600.58     19.17 o 
  11   9   7      478.54      443.15     20.75 o 
  12   9   7     1223.42     1103.62     23.82 o 
  13   9   7      297.00      303.59     25.76 o 
  14   9   7     1910.70     1962.41     50.93 o 
  15   9   7       13.73        2.50     18.01 o 
  16   9   7      851.15      835.24     23.71 o 
  17   9   7      104.17       91.49     24.69 o 
  18   9   7     1235.80     1249.25     37.66 o 
  19   9   7       27.73        5.07     22.98 o 
  20   9   7      110.93       42.63     24.05 o 
  21   9   7      160.07      162.15     28.11 o 
 -22  10   7       94.85       30.51     28.83 o 
 -21  10   7      308.48      247.37     33.05 o 
 -20  10   7      296.26      298.32     32.26 o 
 -19  10   7       27.54       23.91     22.59 o 
 -18  10   7     1604.46     1602.37     29.69 o 
 -17  10   7      253.66      269.96     18.02 o 
 -16  10   7      285.75      317.20     19.67 o 
 -15  10   7      567.90      538.73     20.76 o 
 -14  10   7      369.05      326.18     32.93 o 
 -13  10   7       80.38       99.98     21.54 o 
 -12  10   7      172.99      177.63     23.45 o 
 -11  10   7        0.01        8.98     15.31 o 
 -10  10   7       18.83       23.33     14.20 o 
  -9  10   7      163.40      126.64     18.40 o 
  -8  10   7     1005.22      913.94     21.36 o 
  -7  10   7     1255.61     1297.88     56.83 o 
  -6  10   7      195.37      193.85     27.48 o 
  -5  10   7      995.64      957.42     34.14 o 
  -4  10   7      349.69      377.30     18.48 o 
  -3  10   7     9534.49     9096.42     97.83 o 
  -2  10   7     1132.15     1133.86     49.51 o 
  -1  10   7        4.53       13.30     16.28 o 
   0  10   7        0.00        6.73     11.77 o 
   1  10   7      912.31      842.26     19.31 o 
   2  10   7        5.09        4.46     12.39 o 
   3  10   7     1138.69     1089.35     18.52 o 
   4  10   7      205.02      196.49     14.56 o 
   5  10   7      220.06      252.70     19.43 o 
   6  10   7     2040.54     2011.47     48.35 o 
   7  10   7       61.95       61.83     14.43 o 
   8  10   7      810.76      771.65     20.30 o 
   9  10   7       35.16       59.54     15.73 o 
  10  10   7       89.10      108.00     15.28 o 
  11  10   7      156.22      143.09     24.43 o 
  12  10   7       37.09       52.69     14.92 o 
  13  10   7       21.54       30.18     15.93 o 
  14  10   7       84.54       56.08     37.79 o 
  15  10   7       34.14       12.02     34.46 o 
  16  10   7       53.87       71.13     19.87 o 
  17  10   7      584.24      600.44     23.36 o 
  18  10   7       20.26       42.02     18.63 o 
  19  10   7       10.71      -18.19     26.40 o 
  20  10   7      313.86      303.90     31.18 o 
 -21  11   7      182.88      140.33     30.29 o 
 -20  11   7        5.33      -14.36     23.50 o 
 -19  11   7      117.14       62.72     28.81 o 
 -18  11   7       16.52       -3.74     16.43 o 
 -17  11   7      919.59     1000.66     44.37 o 
 -16  11   7       14.14       43.66     16.83 o 
 -15  11   7       30.84       34.66     17.24 o 
 -14  11   7      234.30      273.20     43.37 o 
 -13  11   7       55.47       60.53     27.12 o 
 -12  11   7       10.72        3.39     16.57 o 
 -11  11   7        5.60        3.26     14.81 o 
 -10  11   7     1462.06     1431.97     25.54 o 
  -9  11   7      304.58      305.92     25.77 o 
  -8  11   7        0.14       12.17     21.48 o 
  -7  11   7      616.55      649.84     30.50 o 
  -6  11   7     1953.55     2032.61     42.85 o 
  -5  11   7        0.06       12.86     23.53 o 
  -4  11   7      523.36      555.69     19.09 o 
  -3  11   7        1.62       16.60     27.71 o 
  -2  11   7     1108.51     1058.55     42.64 o 
  -1  11   7     1047.64      960.01     27.47 o 
   0  11   7      372.79      385.77     48.02 o 
   1  11   7       68.56       42.41     12.14 o 
   2  11   7       35.39       31.86     13.32 o 
   3  11   7     1044.22      958.56     17.22 o 
   4  11   7       94.45       96.10     12.32 o 
   5  11   7        1.56       12.90     12.58 o 
   6  11   7     1225.50     1221.01     19.19 o 
   7  11   7     1317.80     1328.24     20.10 o 
   8  11   7        0.06       14.46     15.03 o 
   9  11   7       68.63       71.62     14.61 o 
  10  11   7      313.89      299.08     18.01 o 
  11  11   7       43.33       28.36     15.45 o 
  12  11   7      862.04      823.88     22.30 o 
  13  11   7       18.39       19.09     17.70 o 
  14  11   7      535.77      522.22     36.66 o 
  15  11   7       26.83       29.88     17.97 o 
  16  11   7        0.11       21.55     17.20 o 
  17  11   7        1.06       35.28     19.69 o 
  18  11   7      353.86      377.37     27.70 o 
  19  11   7       26.73       -5.21     26.49 o 
 -19  12   7      109.84       92.28     19.95 o 
 -18  12   7      121.91      121.17     18.84 o 
 -17  12   7      482.62      564.10     23.34 o 
 -16  12   7       51.41       76.72     49.97 o 
 -15  12   7      183.83      243.80     17.92 o 
 -14  12   7      109.98      138.81     22.65 o 
 -13  12   7      270.34      378.50     35.45 o 
 -12  12   7      326.01      356.57     26.62 o 
 -11  12   7       14.54        9.08     23.00 o 
 -10  12   7      467.59      469.30     29.59 o 
  -9  12   7      759.62      757.32     32.37 o 
  -8  12   7     1300.89     1386.26     38.34 o 
  -7  12   7      173.15      175.16     24.98 o 
  -6  12   7       63.84       47.19     25.78 o 
  -5  12   7     2127.58     2145.94     45.87 o 
  -4  12   7       34.27       12.71     27.69 o 
  -3  12   7      295.07      361.34     30.27 o 
  -2  12   7      330.19      302.40     27.89 o 
  -1  12   7      357.76      334.36     30.32 o 
   0  12   7      281.72      292.36     27.09 o 
   1  12   7      112.82      113.07     27.02 o 
   2  12   7      300.81      315.92     18.42 o 
   3  12   7     1585.62     1578.64     27.89 o 
   4  12   7       37.48       47.46     16.92 o 
   5  12   7      380.52      384.93     19.07 o 
   6  12   7      699.69      633.73     22.66 o 
   7  12   7      225.37      224.11     18.47 o 
   8  12   7      143.29      126.05     27.82 o 
   9  12   7      155.82      177.13     18.52 o 
  10  12   7        7.57       11.10     18.76 o 
  11  12   7      524.03      624.53     23.10 o 
  12  12   7       99.58      113.61     27.98 o 
  13  12   7        9.10       29.86     29.97 o 
  14  12   7      115.39      143.63     31.47 o 
  15  12   7      270.94      275.89     29.79 o 
  16  12   7      264.01      362.15     34.85 o 
  17  12   7       32.15       53.58     34.52 o 
 -18  13   7      237.59      247.78     20.57 o 
 -17  13   7        1.27       57.45     66.88 o 
 -16  13   7       66.34       73.22     27.36 o 
 -15  13   7      150.83      161.94     28.68 o 
 -14  13   7       45.79       58.34     28.09 o 
 -13  13   7       47.78       52.12     28.08 o 
 -12  13   7      211.42      249.22     30.94 o 
 -11  13   7      410.27      352.21     33.73 o 
 -10  13   7       17.08        3.53     27.91 o 
  -9  13   7      299.83      333.04     29.41 o 
  -8  13   7      327.75      338.82     28.09 o 
  -7  13   7       18.08       17.50     25.34 o 
  -6  13   7      193.67      234.14     29.88 o 
  -5  13   7      226.38      196.29     28.51 o 
  -4  13   7      235.95      245.24     27.46 o 
  -3  13   7       15.01       42.08     29.40 o 
  -2  13   7      323.55      324.03     29.99 o 
  -1  13   7       90.31       90.63     28.04 o 
   0  13   7       19.41       19.70     25.68 o 
   1  13   7      889.73      985.77     37.86 o 
   2  13   7      660.14      703.77     31.76 o 
   3  13   7        3.42       -3.97     17.39 o 
   4  13   7      201.20      200.10     19.33 o 
   5  13   7      137.11      122.30     17.44 o 
   6  13   7       73.05       63.04     17.44 o 
   7  13   7      281.53      279.17     18.34 o 
   8  13   7      536.17      577.34     27.49 o 
   9  13   7       18.33       12.29     15.85 o 
  10  13   7      124.52       91.81     18.97 o 
  11  13   7        2.75        0.82     18.69 o 
  12  13   7       90.48       92.42     18.83 o 
  13  13   7       30.62       46.15     21.79 o 
  14  13   7        1.05       13.15     20.76 o 
  15  13   7      370.67      423.16     33.87 o 
 -15  14   7      507.39      566.55     36.72 o 
 -14  14   7       53.86      105.80     31.34 o 
 -13  14   7      225.76      220.68     31.11 o 
 -12  14   7      121.23      122.41     26.97 o 
 -11  14   7       63.57       55.43     26.50 o 
 -10  14   7        5.56      -25.66     29.39 o 
  -9  14   7      101.01       97.73     29.54 o 
  -8  14   7      170.37      181.94     27.02 o 
  -7  14   7      228.34      301.06     31.50 o 
  -6  14   7      381.80      368.98     33.29 o 
  -5  14   7        7.96       -8.32     23.70 o 
  -4  14   7        7.52      -28.63     28.63 o 
  -3  14   7        1.47      -18.57     25.07 o 
  -2  14   7      166.97      122.10     30.82 o 
  -1  14   7      464.62      502.57     31.78 o 
   0  14   7     1632.17     1587.06     45.89 o 
   1  14   7      155.06      122.96     29.71 o 
   2  14   7       76.60       64.11     24.63 o 
   3  14   7      629.53      639.64     34.61 o 
   4  14   7      100.84       95.28     18.24 o 
   5  14   7      122.85      115.21     19.22 o 
   6  14   7       18.41       -4.99     18.89 o 
   7  14   7       48.01       52.85     17.94 o 
   8  14   7      261.55      268.36     21.41 o 
   9  14   7       47.28       34.57     32.37 o 
  10  14   7       16.07       22.52     18.34 o 
  11  14   7       62.78       76.60     18.75 o 
  12  14   7       17.11       55.07     19.40 o 
  13  14   7        1.50       22.31     19.58 o 
 -12  15   7       92.52      109.47     33.35 o 
 -11  15   7      173.03      147.24     30.79 o 
 -10  15   7       12.97       13.13     26.47 o 
  -9  15   7      387.00      361.80     35.95 o 
  -8  15   7       22.73       29.35     26.88 o 
  -7  15   7      142.14      213.35     32.70 o 
  -6  15   7      543.09      610.37     36.48 o 
  -5  15   7        0.01       27.00     29.99 o 
  -4  15   7      244.39      266.98     31.56 o 
  -3  15   7      116.68      108.82     31.33 o 
  -2  15   7      658.74      628.44     32.91 o 
  -1  15   7      191.73      206.25     33.94 o 
   0  15   7      275.28      273.28     33.28 o 
   1  15   7      509.01      456.57     30.86 o 
   2  15   7       31.74       47.71     28.00 o 
   3  15   7       54.38       54.76     30.15 o 
   4  15   7       17.46        2.65     30.19 o 
   5  15   7     1021.67     1123.37     32.63 o 
   6  15   7       35.22       56.23     18.97 o 
   7  15   7        0.05      -20.17     20.17 o 
   8  15   7       13.71        7.45     18.66 o 
   9  15   7      179.74      165.55     20.66 o 
  10  15   7        4.22       -7.72     19.07 o 
  -8  16   7       95.98       61.59     30.06 o 
  -7  16   7      138.28      153.59     34.56 o 
  -6  16   7       13.83       58.66     29.23 o 
  -5  16   7      336.21      416.29     38.29 o 
  -4  16   7      218.86      250.08     30.44 o 
  -3  16   7       61.70       79.28     31.27 o 
  -2  16   7        3.30      -19.32     31.95 o 
  -1  16   7        7.27       -1.18     28.34 o 
   0  16   7      319.31      358.10     30.70 o 
   1  16   7        0.69       11.57     29.71 o 
   2  16   7      300.21      328.86     34.27 o 
   3  16   7        0.69       32.05     31.47 o 
   4  16   7       84.70      164.01     32.85 o 
   5  16   7        3.49       45.74     30.99 o 
   6  16   7       32.36       41.53     19.91 o 
 -27   0   8       26.47      -20.36     28.51 o 
 -26   0   8       32.18       -8.59     29.66 o 
 -25   0   8      266.30      223.90     30.37 o 
 -24   0   8       63.95       27.07     25.54 o 
 -23   0   8       71.43       73.32     27.14 o 
 -22   0   8      550.71      516.88     34.61 o 
 -21   0   8     5540.34     5630.09     67.11 o 
 -20   0   8      569.03      589.13     33.55 o 
 -19   0   8       47.73       26.55     27.06 o 
 -18   0   8     1941.04     1823.29     41.44 o 
 -17   0   8      368.40      363.26     26.70 o 
 -16   0   8      180.75      162.83     25.14 o 
 -15   0   8       46.77       61.67     25.03 o 
 -14   0   8      421.51      483.17     28.42 o 
 -13   0   8      221.24      241.85     25.86 o 
 -12   0   8     1224.66     1221.08     32.89 o 
 -11   0   8      504.90      489.26     27.59 o 
 -10   0   8     2721.63     2782.55     42.10 o 
  -9   0   8      302.63      215.81     22.55 o 
  -8   0   8     1485.34     1327.11     31.41 o 
  -7   0   8     1633.52     1490.83     32.91 o 
  -6   0   8    11368.36    10760.99     70.14 o 
  -5   0   8     6862.66     6322.89     54.82 o 
  -4   0   8     3394.46     3270.59     41.20 o 
  -3   0   8      998.70     1055.77     27.21 o 
  -2   0   8      130.59      129.40     17.80 o 
  -1   0   8      102.29       88.89     19.15 o 
   0   0   8     1224.48     1198.44     26.64 o 
   1   0   8      898.99      790.23     23.46 o 
   2   0   8       14.32       27.23     16.72 o 
   3   0   8    29051.26    28113.82    106.33 o 
   4   0   8     5342.55     5706.17     50.66 o 
   5   0   8     3464.08     3340.61     41.21 o 
   6   0   8     1313.43     1228.52     28.06 o 
   7   0   8      820.15      848.53     26.06 o 
   8   0   8      607.81      630.44     24.08 o 
   9   0   8      167.26      143.15     18.77 o 
  10   0   8      324.74      308.47     21.04 o 
  11   0   8       64.73       56.34     18.61 o 
  12   0   8     1188.27     1098.00     30.92 o 
  13   0   8      255.44      266.69     25.31 o 
  14   0   8      303.39      254.50     22.84 o 
  15   0   8       59.83       15.79     22.36 o 
  16   0   8      218.56      156.07     21.69 o 
  17   0   8     1128.12     1128.45     34.73 o 
  18   0   8     1462.68     1691.43     41.55 o 
  19   0   8      509.54      648.39     33.85 o 
  20   0   8     1201.75     1353.32     40.76 o 
  21   0   8      106.10       92.10     28.55 o 
  22   0   8        8.73       -5.28     29.15 o 
  23   0   8      100.54      162.17     34.12 o 
  24   0   8     1209.80     1260.11     45.26 o 
 -27   1   8        0.41       -0.38     19.82 o 
 -26   1   8       41.63       46.18     19.00 o 
 -25   1   8        3.61       -9.30     18.02 o 
 -24   1   8       51.64       39.28     17.97 o 
 -23   1   8      152.37      113.03     19.85 o 
 -22   1   8       62.85       59.83     19.90 o 
 -21   1   8      168.79      196.58     20.22 o 
 -20   1   8       88.91       55.65     18.21 o 
 -19   1   8       15.37       10.64     18.90 o 
 -18   1   8      917.32      847.10     24.07 o 
 -17   1   8      136.46      147.61     17.95 o 
 -16   1   8      861.51      818.17     22.57 o 
 -15   1   8      606.69      581.97     24.18 o 
 -14   1   8      918.14      864.47     22.80 o 
 -13   1   8      444.70      463.16     19.31 o 
 -12   1   8     1458.95     1485.07     25.43 o 
 -11   1   8     2437.85     2419.36     34.92 o 
 -10   1   8      333.11      300.11     12.09 o 
  -9   1   8      281.66      273.64     11.48 o 
  -8   1   8      249.96      224.28     18.68 o 
  -7   1   8      158.63      104.80     14.91 o 
  -6   1   8     6094.56     6351.48    151.61 o 
  -5   1   8       48.58       87.99     13.92 o 
  -4   1   8      132.92      145.28     13.87 o 
  -3   1   8      353.12      432.70     16.36 o 
  -2   1   8      396.95      438.55     21.41 o 
  -1   1   8       20.16       -0.76     16.42 o 
   0   1   8      206.35      240.51     15.03 o 
   1   1   8     1046.56     1071.11     18.44 o 
   2   1   8      340.58      341.65     14.20 o 
   3   1   8     6898.42     6730.68     38.28 o 
   4   1   8     1866.51     1912.20     22.91 o 
   5   1   8       30.01       33.66     12.40 o 
   6   1   8      459.29      373.09     16.18 o 
   7   1   8      271.35      318.40     15.13 o 
   8   1   8      435.30      410.84     15.71 o 
   9   1   8     2682.07     2451.78     40.78 o 
  10   1   8      765.97      748.92     18.76 o 
  11   1   8     1000.66     1015.35     33.24 o 
  12   1   8       47.42        9.33     14.04 o 
  13   1   8     1504.77     1472.88     25.51 o 
  14   1   8       99.52       60.43     15.38 o 
  15   1   8      677.65      598.66     20.35 o 
  16   1   8        9.36       -7.95     14.58 o 
  17   1   8      188.92      208.28     18.72 o 
  18   1   8       20.32       57.22     18.14 o 
  19   1   8        6.39       30.29     28.57 o 
  20   1   8       28.45       15.49     18.37 o 
  21   1   8        4.14       -3.45     18.83 o 
  22   1   8       94.49       67.12     21.31 o 
  23   1   8       15.14        2.40     22.39 o 
  24   1   8        6.14       17.27     23.07 o 
 -27   2   8      128.67      139.42     32.56 o 
 -26   2   8      218.58      215.66     22.32 o 
 -25   2   8      219.76      209.46     21.56 o 
 -24   2   8        0.38      -17.80     17.86 o 
 -23   2   8       92.08       56.87     18.55 o 
 -22   2   8       77.36       65.71     18.11 o 
 -21   2   8      340.51      374.58     34.38 o 
 -20   2   8       20.60        8.12     18.27 o 
 -19   2   8      304.98      262.03     18.84 o 
 -18   2   8      143.65      127.86     20.96 o 
 -17   2   8      372.01      374.89     19.74 o 
 -16   2   8      157.78      158.80     20.47 o 
 -15   2   8       95.34      132.21     22.43 o 
 -14   2   8     3101.12     3015.48     52.03 o 
 -13   2   8     2146.71     2172.99     84.71 o 
 -12   2   8     3682.42     3648.20     55.93 o 
 -11   2   8     2635.18     2556.52     60.45 o 
 -10   2   8       45.22       30.58     10.48 o 
  -9   2   8      216.84      261.20      9.02 o 
  -8   2   8      150.42      142.74     12.09 o 
  -7   2   8     1528.58     1383.55     40.08 o 
  -6   2   8     3808.65     4032.52     54.62 o 
  -5   2   8      507.49      458.36     15.89 o 
  -4   2   8        5.79       -2.37     12.29 o 
  -3   2   8     1441.25     1403.05     24.95 o 
  -2   2   8      217.66      195.49     19.12 o 
  -1   2   8      982.77      925.13     26.13 o 
   0   2   8     1142.69     1207.16     15.38 o 
   1   2   8      107.64      119.64     10.26 o 
   2   2   8       60.41       34.73     11.36 o 
   3   2   8      457.21      407.03     22.45 o 
   4   2   8      579.74      536.29     20.37 o 
   5   2   8      212.97      273.19     14.46 o 
   6   2   8       12.45       11.58     12.20 o 
   7   2   8     2310.13     2257.01     25.46 o 
   8   2   8      309.20      346.96     25.59 o 
   9   2   8      617.07      636.27     18.25 o 
  10   2   8      248.67      218.34     16.16 o 
  11   2   8        7.20        3.93     15.74 o 
  12   2   8     1265.08     1297.91     24.29 o 
  13   2   8      458.42      418.06     18.22 o 
  14   2   8      222.06      184.73     17.40 o 
  15   2   8      184.39      155.54     16.15 o 
  16   2   8      441.77      481.08     20.28 o 
  17   2   8      747.83      731.01     22.15 o 
  18   2   8       27.62       27.99     15.75 o 
  19   2   8       11.15        6.60     15.76 o 
  20   2   8       83.58       87.17     17.60 o 
  21   2   8      338.67      306.29     40.00 o 
  22   2   8      144.69      135.25     25.70 o 
  23   2   8       21.92       13.05     19.52 o 
  24   2   8       28.39       20.21     51.71 o 
 -26   3   8        1.09       36.37     28.72 o 
 -25   3   8       97.49      135.23     31.43 o 
 -24   3   8      607.20      641.43     52.40 o 
 -23   3   8      250.29      266.73     32.49 o 
 -22   3   8      132.11      130.43     18.70 o 
 -21   3   8      509.21      475.39     22.22 o 
 -20   3   8        0.17       -9.29     16.83 o 
 -19   3   8      274.58      254.58     34.21 o 
 -18   3   8      299.98      265.07     36.60 o 
 -17   3   8      174.55      200.20     25.39 o 
 -16   3   8       82.63       92.01     18.55 o 
 -15   3   8     6556.24     6454.13    165.38 o 
 -14   3   8     2971.63     2980.96    104.97 o 
 -13   3   8     1380.16     1454.99     25.52 o 
 -12   3   8     2045.89     2080.23     28.09 o 
 -11   3   8     1387.33     1367.51     24.21 o 
 -10   3   8       99.63      109.15     10.59 o 
  -9   3   8      225.29      263.72      9.48 o 
  -8   3   8       16.02       16.66      8.18 o 
  -7   3   8       58.18       43.61     18.05 o 
  -6   3   8        3.00       10.34     13.20 o 
  -5   3   8      564.56      584.19     19.03 o 
  -4   3   8      850.93      909.91     27.98 o 
  -3   3   8      622.32      560.00     22.83 o 
  -2   3   8      708.60      662.94     22.97 o 
  -1   3   8      140.32      147.78     19.70 o 
   0   3   8     4717.82     4598.40     25.87 o 
   1   3   8      208.58      209.25     10.74 o 
   2   3   8      939.88      888.69     22.03 o 
   3   3   8     1595.65     1464.47     39.16 o 
   4   3   8       97.42       80.78     13.70 o 
   5   3   8        8.25        8.93     12.33 o 
   6   3   8     3055.31     3016.22     64.29 o 
   7   3   8       20.84       32.12     13.48 o 
   8   3   8       24.41       36.19     13.11 o 
   9   3   8     1279.53     1356.16     37.43 o 
  10   3   8       24.54        4.12     15.24 o 
  11   3   8      297.85      255.51     17.39 o 
  12   3   8     4078.76     3861.21     48.20 o 
  13   3   8       84.30       57.39     15.43 o 
  14   3   8      116.78       81.02     32.25 o 
  15   3   8       55.63       45.49     15.72 o 
  16   3   8      147.95      134.43     30.34 o 
  17   3   8       61.34       79.76     15.85 o 
  18   3   8       13.87       11.63     16.45 o 
  19   3   8       95.43       91.75     21.64 o 
  20   3   8      322.04      298.95     20.86 o 
  21   3   8      127.10      111.23     25.42 o 
  22   3   8       64.85       51.73     21.26 o 
  23   3   8      423.32      416.96     29.20 o 
  24   3   8      177.97      216.39     53.00 o 
 -26   4   8      429.51      476.53     35.93 o 
 -25   4   8      270.08      339.73     34.39 o 
 -24   4   8        0.50       94.82     33.10 o 
 -23   4   8      586.46      674.42     37.85 o 
 -22   4   8      308.21      328.08     30.44 o 
 -21   4   8      167.23      147.77     18.70 o 
 -20   4   8      295.98      256.28     19.16 o 
 -19   4   8        0.26       -6.92     16.29 o 
 -18   4   8      990.50      868.78     22.96 o 
 -17   4   8      673.35      607.09     21.44 o 
 -16   4   8      570.86      595.31     32.33 o 
 -15   4   8      253.70      238.09     36.04 o 
 -14   4   8     4811.70     5004.24     40.52 o 
 -13   4   8     1485.74     1417.59     32.75 o 
 -12   4   8       28.70       18.02     15.18 o 
 -11   4   8      509.10      491.37     13.66 o 
 -10   4   8     1747.16     1793.69     19.49 o 
  -9   4   8     7234.80     7451.42    123.35 o 
  -8   4   8      158.43      160.70     11.61 o 
  -7   4   8     1109.72     1121.45     16.03 o 
  -6   4   8     5849.05     5823.50     58.78 o 
  -5   4   8      169.43      129.13     13.47 o 
  -4   4   8      654.42      685.07     23.71 o 
  -3   4   8     1717.37     1591.37     30.01 o 
  -2   4   8     1130.53     1134.29     27.07 o 
  -1   4   8     1542.38     1474.49     20.45 o 
   0   4   8      253.10      274.80     10.98 o 
   1   4   8     2714.72     2733.89     20.77 o 
   2   4   8      683.59      743.53     17.54 o 
   3   4   8     1111.37     1160.63     18.76 o 
   4   4   8        8.18       -0.03     11.32 o 
   5   4   8      105.64      147.14     13.44 o 
   6   4   8     8038.81     8077.97     46.50 o 
   7   4   8      721.82      792.45     41.55 o 
   8   4   8      229.91      229.83     15.28 o 
   9   4   8      304.34      285.84     20.35 o 
  10   4   8       67.90       82.98     14.95 o 
  11   4   8       53.66       56.84     14.54 o 
  12   4   8       29.88       12.77     15.46 o 
  13   4   8     1160.47     1165.13     22.65 o 
  14   4   8     1435.69     1423.50     25.20 o 
  15   4   8     1637.97     1902.03     27.59 o 
  16   4   8       17.85       21.55     16.40 o 
  17   4   8        0.18      -16.09     16.09 o 
  18   4   8       14.45       23.82     15.70 o 
  19   4   8       90.35      104.82     17.09 o 
  20   4   8      209.96      242.88     30.26 o 
  21   4   8      657.16      626.24     59.24 o 
  22   4   8      357.28      368.00     21.52 o 
  23   4   8      377.80      405.26     22.26 o 
 -25   5   8      143.96      198.45     34.36 o 
 -24   5   8       11.66       74.48     32.66 o 
 -23   5   8      388.31      457.52     36.17 o 
 -22   5   8      986.12     1030.78     38.05 o 
 -21   5   8      210.23      228.62     31.93 o 
 -20   5   8        0.82        3.14     27.68 o 
 -19   5   8       97.08       65.69     27.61 o 
 -18   5   8      667.72      685.42     22.13 o 
 -17   5   8      601.18      602.21     32.19 o 
 -16   5   8      329.62      354.19     21.91 o 
 -15   5   8      632.72      613.89     22.92 o 
 -14   5   8       93.69       96.86     16.72 o 
 -13   5   8     1073.25      999.12     22.08 o 
 -12   5   8       68.94       62.41     11.05 o 
 -11   5   8     2893.35     2849.06     23.78 o 
 -10   5   8      208.51      268.40     12.74 o 
  -9   5   8     4424.18     4346.22     39.32 o 
  -8   5   8        5.93        1.48     10.40 o 
  -7   5   8       68.34       66.29     14.77 o 
  -6   5   8      437.72      444.97     12.69 o 
  -5   5   8     4233.22     4389.49     46.91 o 
  -4   5   8       90.64      112.60     19.10 o 
  -3   5   8      244.68      307.51     20.36 o 
  -2   5   8       65.11       55.85     17.30 o 
  -1   5   8       24.58       29.28      9.19 o 
   0   5   8        1.20       -4.82      8.92 o 
   1   5   8     1019.47     1000.66     14.44 o 
   2   5   8     3385.88     3579.55     27.48 o 
   3   5   8      681.83      690.79     40.43 o 
   4   5   8      864.66      834.47     39.33 o 
   5   5   8     1369.90     1392.05     47.13 o 
   6   5   8    14689.45    15067.57     91.59 o 
   7   5   8     3022.58     3161.44     32.02 o 
   8   5   8      883.87      886.97     19.07 o 
   9   5   8      727.65      724.49     18.29 o 
  10   5   8       45.75       17.58     13.32 o 
  11   5   8       23.68        8.58     13.09 o 
  12   5   8      737.64      747.05     30.34 o 
  13   5   8     1468.38     1360.26     24.18 o 
  14   5   8     1305.94     1285.52     27.90 o 
  15   5   8      690.50      778.87     21.39 o 
  16   5   8       29.22       15.78     25.63 o 
  17   5   8        1.21      -11.71     25.36 o 
  18   5   8       52.32       49.42     25.31 o 
  19   5   8      356.69      407.86     29.56 o 
  20   5   8       40.71       35.67     24.74 o 
  21   5   8        0.07      -21.26     25.32 o 
  22   5   8       74.06       32.88     26.35 o 
  23   5   8       18.32       14.07     29.82 o 
 -25   6   8      129.55      176.65     31.31 o 
 -24   6   8        7.25       21.73     26.60 o 
 -23   6   8       70.88      122.43     28.45 o 
 -22   6   8       30.90       87.59     31.25 o 
 -21   6   8        9.89       54.92     30.68 o 
 -20   6   8      628.49      681.41     33.18 o 
 -19   6   8      236.05      277.61     32.48 o 
 -18   6   8       95.10       93.61     25.25 o 
 -17   6   8        8.92        8.94     25.24 o 
 -16   6   8      203.83      185.02     27.96 o 
 -15   6   8     1413.88     1389.94     25.46 o 
 -14   6   8      159.24      162.21     16.69 o 
 -13   6   8      297.61      285.38     17.32 o 
 -12   6   8       39.50       25.80     11.16 o 
 -11   6   8       21.28       24.14     10.94 o 
 -10   6   8      297.33      293.93     12.75 o 
  -9   6   8        4.94       -1.95     11.08 o 
  -8   6   8      371.56      349.99     14.61 o 
  -7   6   8      213.69      196.08     14.25 o 
  -6   6   8     1267.23     1223.38     20.75 o 
  -5   6   8       65.96       63.67     13.07 o 
  -4   6   8      547.78      516.21     24.36 o 
  -3   6   8       76.12       59.01     16.47 o 
  -2   6   8        0.13      -17.03     17.03 o 
  -1   6   8     1063.15      998.41     18.95 o 
   0   6   8     1734.05     1687.18     45.66 o 
   1   6   8       60.95       32.65     13.26 o 
   2   6   8        0.89       -6.81     14.29 o 
   3   6   8       47.70       47.52     19.87 o 
   4   6   8     2401.65     2440.98     39.78 o 
   5   6   8     1256.41     1317.40     33.61 o 
   6   6   8        6.99       -2.46     22.76 o 
   7   6   8      128.88      120.14     23.81 o 
   8   6   8      989.40      931.05     30.49 o 
   9   6   8       26.65        2.83     19.82 o 
  10   6   8      217.78      196.20     22.98 o 
  11   6   8      135.82      133.53     25.06 o 
  12   6   8      252.93      267.00     24.23 o 
  13   6   8       33.99        8.61     24.11 o 
  14   6   8       49.81       44.82     21.58 o 
  15   6   8        1.01       38.02     24.85 o 
  16   6   8       44.88       49.30     26.10 o 
  17   6   8      142.32      140.84     26.41 o 
  18   6   8      645.71      631.85     32.19 o 
  19   6   8       10.60       19.00     24.21 o 
  20   6   8       19.41       38.96     24.01 o 
  21   6   8        6.98      -24.62     24.62 o 
  22   6   8       11.05       15.87     27.45 o 
 -24   7   8       27.04      104.70     33.21 o 
 -23   7   8       79.97      139.42     32.81 o 
 -22   7   8      100.57       96.84     29.15 o 
 -21   7   8      956.92      966.43     38.35 o 
 -20   7   8      135.76      203.69     32.77 o 
 -19   7   8      381.68      370.64     28.83 o 
 -18   7   8      647.88      813.93     36.72 o 
 -17   7   8       29.38       33.82     25.29 o 
 -16   7   8        9.00        9.98     22.15 o 
 -15   7   8       10.46        8.99     21.93 o 
 -14   7   8       32.47       47.19     17.93 o 
 -13   7   8       27.67       31.13     13.32 o 
 -12   7   8       77.30       73.73     11.64 o 
 -11   7   8       97.68       90.70     11.68 o 
 -10   7   8      158.17      157.03     12.34 o 
  -9   7   8      825.63      750.95     19.56 o 
  -8   7   8      396.32      396.24     17.05 o 
  -7   7   8      134.97       93.97     14.49 o 
  -6   7   8       44.01       64.84     13.88 o 
  -5   7   8      434.19      397.50     16.39 o 
  -4   7   8     1308.96     1348.98     21.42 o 
  -3   7   8        3.49       12.86     13.06 o 
  -2   7   8       32.13       11.10     13.99 o 
  -1   7   8      612.68      610.92     17.42 o 
   0   7   8       78.59       87.43     13.99 o 
   1   7   8      721.26      677.72     18.04 o 
   2   7   8     6956.18     6905.75     40.55 o 
   3   7   8     3187.94     3288.29     44.84 o 
   4   7   8      214.90      214.35     24.25 o 
   5   7   8      762.91      702.46     28.78 o 
   6   7   8      258.83      261.67     23.95 o 
   7   7   8      107.08       87.71     21.22 o 
   8   7   8      196.07      187.05     21.14 o 
   9   7   8       33.39       16.18     20.84 o 
  10   7   8      414.62      430.95     27.46 o 
  11   7   8      406.33      376.85     24.86 o 
  12   7   8       54.04       28.00     24.51 o 
  13   7   8      259.17      271.05     24.08 o 
  14   7   8       14.29       16.93     24.68 o 
  15   7   8      229.41      216.56     27.31 o 
  16   7   8      334.33      261.39     26.80 o 
  17   7   8       10.95       12.07     22.90 o 
  18   7   8       72.69       79.48     24.73 o 
  19   7   8      178.21      187.16     26.70 o 
  20   7   8      105.90      136.00     25.40 o 
  21   7   8      217.94      193.86     26.14 o 
 -23   8   8       13.12       50.51     31.01 o 
 -22   8   8       48.36       82.51     30.81 o 
 -21   8   8       10.58       45.77     28.38 o 
 -20   8   8      191.68      211.17     29.96 o 
 -19   8   8       12.04       70.32     28.86 o 
 -18   8   8       38.48       91.95     26.82 o 
 -17   8   8      979.70      938.07     35.25 o 
 -16   8   8       59.96       90.80     27.03 o 
 -15   8   8      889.67      823.87     22.23 o 
 -14   8   8      324.79      301.84     16.90 o 
 -13   8   8       15.72        1.09     14.25 o 
 -12   8   8     1522.22     1547.65     25.03 o 
 -11   8   8      114.99      121.60     15.45 o 
 -10   8   8      306.73      300.53     16.32 o 
  -9   8   8      777.05      813.34     23.07 o 
  -8   8   8      183.02      174.41     16.07 o 
  -7   8   8      557.15      527.10     18.84 o 
  -6   8   8       36.31       40.22     13.98 o 
  -5   8   8     2199.80     2329.66     44.44 o 
  -4   8   8     2524.32     2577.15     80.13 o 
  -3   8   8     3824.66     3627.04     30.70 o 
  -2   8   8     1859.30     1864.62     20.72 o 
  -1   8   8     4332.89     4292.13     32.86 o 
   0   8   8     3217.86     3134.35     45.05 o 
   1   8   8      125.03       76.69     23.22 o 
   2   8   8     1454.31     1378.68     34.91 o 
   3   8   8     1683.42     1683.93     36.81 o 
   4   8   8       42.32       36.84     22.19 o 
   5   8   8       50.93       33.81     22.04 o 
   6   8   8      100.09      115.76     22.07 o 
   7   8   8      368.56      338.06     23.88 o 
   8   8   8      878.00      918.76     29.30 o 
   9   8   8      640.99      660.83     29.12 o 
  10   8   8       80.79       64.67     22.46 o 
  11   8   8       10.90        4.91     22.65 o 
  12   8   8      717.67      797.73     30.83 o 
  13   8   8       63.77       34.56     24.33 o 
  14   8   8      138.90      126.22     23.01 o 
  15   8   8       66.35       69.36     24.30 o 
  16   8   8      174.63      142.69     28.52 o 
  17   8   8      338.68      346.97     32.71 o 
  18   8   8      337.15      404.90     33.20 o 
  19   8   8       61.25       95.40     29.40 o 
  20   8   8        2.08       27.15     28.31 o 
  21   8   8      289.82      294.91     32.66 o 
 -22   9   8       21.35      105.54     32.80 o 
 -21   9   8        0.08       40.17     30.59 o 
 -20   9   8       16.44       29.03     24.08 o 
 -19   9   8        2.13       54.13     28.98 o 
 -18   9   8       72.10      108.79     24.34 o 
 -17   9   8      445.68      502.86     32.83 o 
 -16   9   8       12.95       22.09     16.37 o 
 -15   9   8       78.45       64.46     16.63 o 
 -14   9   8      608.47      542.08     19.37 o 
 -13   9   8      277.53      300.88     17.99 o 
 -12   9   8        2.03      -12.63     14.06 o 
 -11   9   8       20.94        7.38     14.45 o 
 -10   9   8      147.89      121.26     17.06 o 
  -9   9   8      618.91      618.82     19.88 o 
  -8   9   8      345.34      319.13     17.29 o 
  -7   9   8     1603.30     1642.31     25.44 o 
  -6   9   8     1356.70     1295.74     23.81 o 
  -5   9   8      516.03      454.31     18.01 o 
  -4   9   8      467.28      425.22     17.48 o 
  -3   9   8       14.81       11.37     16.05 o 
  -2   9   8       65.93      101.70     20.30 o 
  -1   9   8     3090.17     3157.94     48.37 o 
   0   9   8       59.27       42.23     18.68 o 
   1   9   8       82.68       51.52     16.03 o 
   2   9   8     1160.13     1180.43     31.62 o 
   3   9   8        0.26       -5.49     13.94 o 
   4   9   8      140.01      136.24     14.82 o 
   5   9   8       28.09       12.63     13.87 o 
   6   9   8       28.74       45.97     16.39 o 
   7   9   8      391.21      394.25     22.02 o 
   8   9   8      209.88      238.75     21.68 o 
   9   9   8      109.44       73.15     22.42 o 
  10   9   8      188.88      195.55     23.40 o 
  11   9   8       52.43       63.79     23.17 o 
  12   9   8      448.90      415.90     25.45 o 
  13   9   8        0.00      -15.47     24.24 o 
  14   9   8      334.06      367.72     28.95 o 
  15   9   8      575.77      538.09     32.06 o 
  16   9   8        8.75       -6.28     23.46 o 
  17   9   8      530.87      529.34     30.95 o 
  18   9   8      559.77      669.83     32.90 o 
  19   9   8       41.09      111.00     24.14 o 
  20   9   8        9.43       32.30     23.60 o 
 -21  10   8      455.71      594.49     36.38 o 
 -20  10   8       50.11      125.82     27.07 o 
 -19  10   8       38.43      127.61     30.87 o 
 -18  10   8      318.96      431.50     29.42 o 
 -17  10   8     1549.47     1802.03     44.79 o 
 -16  10   8        5.70       41.02     19.15 o 
 -15  10   8       14.60       -0.20     17.04 o 
 -14  10   8      833.77      781.49     24.31 o 
 -13  10   8        3.82        5.81     15.59 o 
 -12  10   8        3.92        6.91     16.35 o 
 -11  10   8        1.01        0.75     14.32 o 
 -10  10   8     1246.10     1371.57     48.29 o 
  -9  10   8       20.00       17.21     15.58 o 
  -8  10   8       27.91       42.34     19.46 o 
  -7  10   8     3037.23     2841.27     74.46 o 
  -6  10   8     1288.04     1356.80     37.27 o 
  -5  10   8        3.75       -2.43     22.66 o 
  -4  10   8        2.44       -5.80     14.46 o 
  -3  10   8      626.37      574.02     19.66 o 
  -2  10   8      396.43      395.33     19.46 o 
  -1  10   8       40.88       49.20     16.76 o 
   0  10   8     3064.48     3060.27     32.84 o 
   1  10   8      323.76      349.21     14.12 o 
   2  10   8      304.04      310.03     14.07 o 
   3  10   8      205.22      157.50     12.74 o 
   4  10   8        2.93      -12.27     14.65 o 
   5  10   8        0.07       -7.10     14.92 o 
   6  10   8        0.18       -3.67     14.34 o 
   7  10   8      663.10      648.73     19.88 o 
   8  10   8       11.82       -6.61     16.84 o 
   9  10   8        4.72       17.94     14.96 o 
  10  10   8      850.51      885.76     70.33 o 
  11  10   8        0.62       -3.89     16.97 o 
  12  10   8       78.13       50.63     15.66 o 
  13  10   8       18.98       51.86     24.62 o 
  14  10   8     2085.32     2169.58     45.66 o 
  15  10   8      189.19      165.47     27.54 o 
  16  10   8        0.54        3.05     24.67 o 
  17  10   8       55.26       86.54     25.70 o 
  18  10   8      283.17      394.51     30.12 o 
 -20  11   8       60.49      179.61     30.12 o 
 -19  11   8      287.18      377.52     31.48 o 
 -18  11   8      348.81      467.57     32.13 o 
 -17  11   8      397.62      525.93     21.94 o 
 -16  11   8       43.93      103.69     17.50 o 
 -15  11   8      139.19      165.39     18.75 o 
 -14  11   8        3.63      -10.12     17.23 o 
 -13  11   8       89.07       85.09     17.40 o 
 -12  11   8       39.40       32.75     15.13 o 
 -11  11   8        3.37        1.32     14.56 o 
 -10  11   8       28.32       21.48     15.82 o 
  -9  11   8      193.26      169.51     26.76 o 
  -8  11   8      386.23      410.00     30.45 o 
  -7  11   8      336.44      378.03     31.05 o 
  -6  11   8      157.12      177.74     29.52 o 
  -5  11   8     1721.57     1784.39     82.78 o 
  -4  11   8       38.70       28.77     15.93 o 
  -3  11   8      810.60      826.39     21.52 o 
  -2  11   8       31.18       48.91     22.41 o 
  -1  11   8      810.20      815.35     53.07 o 
   0  11   8       63.28       34.31     16.05 o 
   1  11   8       25.67       16.09     16.11 o 
   2  11   8       68.59       32.92     11.80 o 
   3  11   8      301.38      245.52     14.29 o 
   4  11   8        8.48        3.64     12.60 o 
   5  11   8      757.95      757.67     17.13 o 
   6  11   8       58.37       73.03     13.03 o 
   7  11   8      194.33      173.42     22.24 o 
   8  11   8       95.97       65.17     15.42 o 
   9  11   8      634.06      668.02     34.07 o 
  10  11   8        0.33        9.68     16.58 o 
  11  11   8        0.14      -14.57     14.57 o 
  12  11   8       28.94       22.72     17.12 o 
  13  11   8      127.21      146.98     19.25 o 
  14  11   8        9.78       32.32     48.16 o 
  15  11   8      687.40      755.29     33.64 o 
  16  11   8       77.89      103.27     25.40 o 
  17  11   8        3.50       49.65     24.45 o 
 -18  12   8        0.30       52.49     65.57 o 
 -17  12   8       73.22      102.95     18.34 o 
 -16  12   8       91.94       92.44     16.17 o 
 -15  12   8      320.99      314.37     18.89 o 
 -14  12   8       13.42       -7.98     16.65 o 
 -13  12   8        1.03      -25.37     25.37 o 
 -12  12   8        5.61       -1.83     25.17 o 
 -11  12   8       17.76       31.39     26.73 o 
 -10  12   8       30.47       22.57     26.95 o 
  -9  12   8      595.87      604.69     33.71 o 
  -8  12   8        0.37      -26.04     26.04 o 
  -7  12   8      107.21       98.51     25.42 o 
  -6  12   8      431.77      393.08     28.79 o 
  -5  12   8        0.01       -3.25     26.21 o 
  -4  12   8       18.23       88.26     29.40 o 
  -3  12   8      887.18      875.28     35.83 o 
  -2  12   8     1181.21     1163.72     38.45 o 
  -1  12   8     1083.12     1147.47     39.55 o 
   0  12   8      516.61      512.78     29.83 o 
   1  12   8      317.99      365.33     31.19 o 
   2  12   8       64.78       69.80     25.76 o 
   3  12   8       59.24       55.91     15.93 o 
   4  12   8       53.08       35.17     17.22 o 
   5  12   8       51.24       43.41     18.08 o 
   6  12   8      297.81      285.76     21.08 o 
   7  12   8      234.62      228.30     18.45 o 
   8  12   8      157.96      159.81     18.91 o 
   9  12   8       95.65       83.27     18.73 o 
  10  12   8      144.45      153.26     18.79 o 
  11  12   8       10.59        1.44     28.94 o 
  12  12   8      253.38      256.02     29.31 o 
  13  12   8       64.68       71.22     30.93 o 
  14  12   8      193.50      248.85     34.23 o 
  15  12   8      814.71      920.05     37.92 o 
 -16  13   8        2.28        7.93     24.29 o 
 -15  13   8      262.95      297.72     29.05 o 
 -14  13   8      406.52      484.48     31.77 o 
 -13  13   8      280.61      326.38     29.31 o 
 -12  13   8      179.97      187.62     28.55 o 
 -11  13   8       11.41       26.35     28.71 o 
 -10  13   8      546.14      590.98     35.88 o 
  -9  13   8       27.38       40.81     28.80 o 
  -8  13   8      398.51      380.29     30.69 o 
  -7  13   8        3.01      -10.80     24.52 o 
  -6  13   8        9.79      -14.67     28.81 o 
  -5  13   8      133.73       92.27     31.19 o 
  -4  13   8      353.53      397.29     30.33 o 
  -3  13   8     1190.41     1255.24     42.92 o 
  -2  13   8      117.63      143.16     27.25 o 
  -1  13   8      251.46      232.50     32.11 o 
   0  13   8       14.88       -1.75     24.01 o 
   1  13   8        6.47       26.58     29.57 o 
   2  13   8       39.13       36.27     28.15 o 
   3  13   8      553.75      595.13     31.76 o 
   4  13   8       44.28       49.75     17.25 o 
   5  13   8       93.68      111.04     23.07 o 
   6  13   8      287.95      328.13     21.91 o 
   7  13   8        9.88       11.19     18.18 o 
   8  13   8       15.99       16.35     17.93 o 
   9  13   8      175.21      196.73     20.74 o 
  10  13   8       23.02       33.28     20.13 o 
  11  13   8       97.37      129.65     19.05 o 
  12  13   8       63.48       52.63     19.17 o 
  13  13   8        0.40        3.09     19.79 o 
 -13  14   8      460.64      527.50     36.51 o 
 -12  14   8        2.22        1.32     26.61 o 
 -11  14   8        5.38       -2.93     23.96 o 
 -10  14   8      612.68      601.85     36.89 o 
  -9  14   8      280.77      335.70     34.72 o 
  -8  14   8       62.65       71.83     26.05 o 
  -7  14   8       24.72        3.15     28.77 o 
  -6  14   8      166.54      147.98     31.34 o 
  -5  14   8      266.61      224.67     27.14 o 
  -4  14   8       50.54       35.41     32.11 o 
  -3  14   8       17.83       -9.90     24.53 o 
  -2  14   8      208.23      186.02     33.35 o 
  -1  14   8      186.52      198.33     30.15 o 
   0  14   8        6.18       29.57     29.22 o 
   1  14   8     1253.88     1427.78     45.81 o 
   2  14   8        7.36       21.68     28.41 o 
   3  14   8       15.60       20.17     24.76 o 
   4  14   8      293.08      302.88     29.46 o 
   5  14   8      236.91      355.01     69.44 o 
   6  14   8      116.69      135.98     20.55 o 
   7  14   8      135.87      174.55     19.07 o 
   8  14   8       52.82       58.85     18.32 o 
   9  14   8       88.73       70.13     18.50 o 
  10  14   8        5.24       -6.50     19.72 o 
  11  14   8      524.56      524.32     25.39 o 
 -10  15   8       18.99       -5.96     27.07 o 
  -9  15   8        4.07      -24.38     32.26 o 
  -8  15   8       56.20       42.66     27.57 o 
  -7  15   8       10.17       14.97     31.03 o 
  -6  15   8        1.69       12.85     28.05 o 
  -5  15   8      697.06      703.94     39.25 o 
  -4  15   8      294.62      262.49     30.33 o 
  -3  15   8        0.56      -32.92     32.92 o 
  -2  15   8        1.92       -3.41     27.05 o 
  -1  15   8      470.17      534.83     36.36 o 
   0  15   8      233.28      300.30     36.01 o 
   1  15   8       28.55       69.13     31.97 o 
   2  15   8       69.74      131.27     28.91 o 
   3  15   8       40.94       52.01     24.64 o 
   4  15   8       47.14       50.51     24.97 o 
   5  15   8        7.74      -18.60     25.29 o 
   6  15   8      111.30      100.65     25.36 o 
   7  15   8        3.97       -9.23     20.44 o 
 -26   1   9       22.82       16.31     22.84 o 
 -25   1   9      131.21      110.72     19.78 o 
 -24   1   9       10.87        7.67     18.48 o 
 -23   1   9       33.59       33.68     20.03 o 
 -22   1   9      126.28      124.61     19.20 o 
 -21   1   9     2406.27     2485.13     36.48 o 
 -20   1   9      124.97      111.65     20.16 o 
 -19   1   9      480.09      456.19     34.40 o 
 -18   1   9        2.91       -2.09     17.79 o 
 -17   1   9     1033.74      953.34     25.03 o 
 -16   1   9      784.90      794.89     23.66 o 
 -15   1   9     1466.94     1485.06     27.35 o 
 -14   1   9     1233.25     1294.47     53.48 o 
 -13   1   9      678.72      715.91     22.53 o 
 -12   1   9      501.98      519.42     35.30 o 
 -11   1   9     4705.54     4609.08    129.74 o 
 -10   1   9      466.36      448.68     19.71 o 
  -9   1   9      916.97      817.62     31.34 o 
  -8   1   9      207.30      178.69     17.37 o 
  -7   1   9     1892.55     1908.42     26.49 o 
  -6   1   9        0.11       14.29     16.70 o 
  -5   1   9     5700.29     5726.02     39.97 o 
  -4   1   9     1984.23     2095.93     29.57 o 
  -3   1   9     4331.07     4577.81     41.08 o 
  -2   1   9      471.32      399.18     17.97 o 
  -1   1   9      338.04      287.80     13.16 o 
   0   1   9     3405.88     3349.08     47.93 o 
   1   1   9       31.05       37.09     13.84 o 
   2   1   9       11.05       12.40     14.58 o 
   3   1   9    14925.61    14050.82     57.56 o 
   4   1   9      239.00      287.22     16.95 o 
   5   1   9      110.59       86.43     14.47 o 
   6   1   9     2014.91     2052.18     71.89 o 
   7   1   9      529.09      521.98     19.00 o 
   8   1   9      658.74      657.28     19.06 o 
   9   1   9      468.72      487.11     18.25 o 
  10   1   9     1222.90     1202.01     31.47 o 
  11   1   9     2593.74     2673.40     54.73 o 
  12   1   9        0.84       31.31     19.33 o 
  13   1   9      428.67      405.57     18.41 o 
  14   1   9      102.74       37.78     17.65 o 
  15   1   9      161.50      186.31     16.21 o 
  16   1   9        6.95       -0.75     17.09 o 
  17   1   9      693.07      746.63     24.20 o 
  18   1   9       36.24       51.83     18.25 o 
  19   1   9      829.47      884.32     28.99 o 
  20   1   9      211.79      184.86     20.50 o 
  21   1   9       11.73        1.56     16.90 o 
  22   1   9        0.80      -12.84     18.73 o 
  23   1   9       47.91       53.15     21.29 o 
 -25   2   9      192.39      167.49     22.29 o 
 -24   2   9      254.47      235.82     19.74 o 
 -23   2   9       10.66       39.88     19.56 o 
 -22   2   9       60.27       49.56     32.62 o 
 -21   2   9       83.75      102.54     19.33 o 
 -20   2   9      262.38      276.00     22.11 o 
 -19   2   9       80.71       65.13     19.79 o 
 -18   2   9      698.75      652.52     22.95 o 
 -17   2   9      173.60      149.80     18.52 o 
 -16   2   9      179.17      215.33     19.62 o 
 -15   2   9     6308.29     6172.11    196.71 o 
 -14   2   9     7073.22     7213.30     49.47 o 
 -13   2   9     2391.65     2459.73     47.74 o 
 -12   2   9     4200.49     4292.37    151.59 o 
 -11   2   9     2124.16     2055.67     29.44 o 
 -10   2   9     1183.14     1099.80     30.01 o 
  -9   2   9       13.03      -16.06     16.06 o 
  -8   2   9      173.09      195.30     17.81 o 
  -7   2   9      771.78      854.52     33.32 o 
  -6   2   9     8748.36     9246.37    131.02 o 
  -5   2   9     2360.89     2526.70     29.32 o 
  -4   2   9     1668.56     1729.04     25.91 o 
  -3   2   9     3588.38     3632.69    111.06 o 
  -2   2   9       74.90       82.37     21.05 o 
  -1   2   9     1092.80     1055.52     16.23 o 
   0   2   9     1346.91     1287.77     22.86 o 
   1   2   9      386.68      380.72     16.52 o 
   2   2   9      773.17      806.81     18.72 o 
   3   2   9      207.57      201.38     14.48 o 
   4   2   9       47.37       59.51     14.86 o 
   5   2   9      431.60      429.02     16.86 o 
   6   2   9      163.60      181.93     15.97 o 
   7   2   9     1254.94     1225.68     29.00 o 
   8   2   9      157.75      155.97     15.53 o 
   9   2   9     2754.72     2670.02     30.34 o 
  10   2   9     3077.27     3190.79     34.82 o 
  11   2   9     2300.21     2373.49     29.85 o 
  12   2   9      397.74      414.55     21.88 o 
  13   2   9      218.82      191.63     17.86 o 
  14   2   9       34.71        9.54     14.77 o 
  15   2   9      272.04      225.58     18.61 o 
  16   2   9        1.15       -7.56     17.03 o 
  17   2   9       74.96       84.91     16.23 o 
  18   2   9     1202.50     1275.29     26.63 o 
  19   2   9        6.22       42.37     24.20 o 
  20   2   9      355.21      336.72     22.67 o 
  21   2   9      259.56      221.75     23.09 o 
  22   2   9      146.60      122.36     56.30 o 
 -25   3   9       57.36       38.22     31.57 o 
 -24   3   9       46.14       51.32     21.27 o 
 -23   3   9      104.91       80.39     17.62 o 
 -22   3   9       81.26       90.53     27.46 o 
 -21   3   9        1.72       -5.91     18.41 o 
 -20   3   9      210.87      179.28     19.40 o 
 -19   3   9       16.98        2.26     16.52 o 
 -18   3   9      489.77      480.31     37.28 o 
 -17   3   9     1124.57      976.52     24.82 o 
 -16   3   9       18.97       -2.20     18.74 o 
 -15   3   9     1458.85     1533.24     47.89 o 
 -14   3   9      203.88      243.07     19.11 o 
 -13   3   9      219.88      263.84     40.52 o 
 -12   3   9      418.71      450.56     33.53 o 
 -11   3   9     1084.64     1048.38     23.11 o 
 -10   3   9       38.98       32.48     15.60 o 
  -9   3   9     1662.76     1578.88     18.78 o 
  -8   3   9      879.53      856.91     15.70 o 
  -7   3   9     1748.00     1800.20     41.59 o 
  -6   3   9     2461.24     2441.96     30.72 o 
  -5   3   9      363.43      350.78     17.36 o 
  -4   3   9       37.37       57.06     15.44 o 
  -3   3   9      837.98      922.85     28.99 o 
  -2   3   9     1840.76     1910.73     35.75 o 
  -1   3   9     1536.96     1475.53     18.28 o 
   0   3   9       12.04       -2.84     11.17 o 
   1   3   9      666.99      680.66     25.73 o 
   2   3   9      291.20      254.44     15.61 o 
   3   3   9     2574.57     2537.31     51.90 o 
   4   3   9     2602.34     2622.41     27.81 o 
   5   3   9        5.83       34.21     15.19 o 
   6   3   9     6071.31     5817.67     39.59 o 
   7   3   9      787.01      788.90     49.22 o 
   8   3   9        0.04       -7.17     16.26 o 
   9   3   9     2709.08     2689.14     33.32 o 
  10   3   9     1431.18     1421.79     48.62 o 
  11   3   9     1102.91     1035.65     30.15 o 
  12   3   9        2.73        8.83     15.85 o 
  13   3   9      465.78      464.49     24.65 o 
  14   3   9       13.30      -16.79     16.79 o 
  15   3   9       25.84        2.58     15.86 o 
  16   3   9      440.63      452.07     32.17 o 
  17   3   9      937.79      907.99     25.01 o 
  18   3   9      151.33      164.02     19.66 o 
  19   3   9      185.92      180.09     20.39 o 
  20   3   9       18.98       29.97     22.21 o 
  21   3   9       68.84       82.32     20.04 o 
  22   3   9       19.74       21.02     40.89 o 
 -25   4   9       67.40       19.71     31.75 o 
 -24   4   9      287.71      270.83     35.22 o 
 -23   4   9      460.15      434.28     33.20 o 
 -22   4   9      370.56      392.63     33.43 o 
 -21   4   9       96.10       87.67     18.46 o 
 -20   4   9       92.71       68.77     17.83 o 
 -19   4   9        8.07       12.06     17.72 o 
 -18   4   9      107.66       99.97     17.94 o 
 -17   4   9      705.98      718.85     22.65 o 
 -16   4   9        0.05       -0.91     17.67 o 
 -15   4   9      463.83      493.36     36.09 o 
 -14   4   9      106.90       73.67     17.74 o 
 -13   4   9        5.55       -0.18     16.79 o 
 -12   4   9      161.24      127.95     17.44 o 
 -11   4   9        0.34        4.60     16.69 o 
 -10   4   9        3.01       -1.54     11.21 o 
  -9   4   9     1500.20     1402.28     19.54 o 
  -8   4   9       95.08       86.37     11.98 o 
  -7   4   9      505.65      489.30     18.19 o 
  -6   4   9       11.15        9.10     15.06 o 
  -5   4   9     1493.93     1451.74     34.32 o 
  -4   4   9       85.01       72.38     19.61 o 
  -3   4   9     1844.85     1900.44     35.59 o 
  -2   4   9      761.72      863.99     27.99 o 
  -1   4   9      300.36      232.05     13.11 o 
   0   4   9      367.93      335.43     12.70 o 
   1   4   9      392.55      330.91     12.99 o 
   2   4   9       46.54       31.21     13.55 o 
   3   4   9      571.13      582.42     17.66 o 
   4   4   9     2092.76     2050.53     25.41 o 
   5   4   9     1685.88     1746.33     24.49 o 
   6   4   9      115.07      123.20     18.53 o 
   7   4   9      450.45      438.44     17.34 o 
   8   4   9      274.04      293.75     16.76 o 
   9   4   9       95.53       98.71     28.13 o 
  10   4   9      330.00      288.92     26.24 o 
  11   4   9       97.11       84.78     15.22 o 
  12   4   9       82.81       87.06     16.00 o 
  13   4   9       30.10       16.66     14.59 o 
  14   4   9       38.90       14.14     16.29 o 
  15   4   9      225.05      212.69     17.48 o 
  16   4   9       20.23       38.91     15.34 o 
  17   4   9        3.07       -6.02     16.94 o 
  18   4   9      142.46      116.90     19.60 o 
  19   4   9      167.21      142.84     20.52 o 
  20   4   9      158.62      164.36     21.09 o 
  21   4   9       12.24       28.04     20.33 o 
  22   4   9       81.38       39.62     30.57 o 
 -24   5   9      344.64      366.26     34.90 o 
 -23   5   9      705.17      737.65     35.61 o 
 -22   5   9      477.50      512.74     36.01 o 
 -21   5   9      581.69      648.36     36.96 o 
 -20   5   9     1217.90     1184.89     41.18 o 
 -19   5   9       71.90       59.18     27.62 o 
 -18   5   9       34.85       41.52     17.83 o 
 -17   5   9      815.44      834.93     24.03 o 
 -16   5   9       30.60       41.61     17.74 o 
 -15   5   9       87.67       74.57     16.28 o 
 -14   5   9       38.61       24.57     17.31 o 
 -13   5   9     2150.44     2128.22     29.99 o 
 -12   5   9      287.57      294.77     17.75 o 
 -11   5   9      160.08      152.77     12.47 o 
 -10   5   9        1.72       -0.62     11.14 o 
  -9   5   9     1198.19     1113.34     17.19 o 
  -8   5   9        5.29       -2.00     11.02 o 
  -7   5   9      130.44      168.77     12.35 o 
  -6   5   9     4133.44     4186.66     33.85 o 
  -5   5   9      210.40      228.96     22.03 o 
  -4   5   9      104.62      114.94     22.56 o 
  -3   5   9     6566.51     6636.69     58.79 o 
  -2   5   9      214.25      197.70     19.88 o 
  -1   5   9        0.43      -12.95     12.95 o 
   0   5   9       31.79       11.89     11.08 o 
   1   5   9     2570.33     2638.65     22.41 o 
   2   5   9     1232.31     1247.05     21.61 o 
   3   5   9      190.75      204.15     15.28 o 
   4   5   9     1039.69     1020.04     20.30 o 
   5   5   9        5.25       22.27     20.10 o 
   6   5   9      494.92      529.66     17.33 o 
   7   5   9      225.75      227.84     15.20 o 
   8   5   9      715.05      680.16     18.07 o 
   9   5   9      232.18      241.79     15.18 o 
  10   5   9      162.56       90.10     24.73 o 
  11   5   9      902.28      807.39     31.00 o 
  12   5   9      543.18      634.01     32.32 o 
  13   5   9      300.30      296.55     25.55 o 
  14   5   9       18.37       15.47     25.70 o 
  15   5   9      354.00      357.67     30.05 o 
  16   5   9       26.64        6.69     22.25 o 
  17   5   9        1.68      -23.24     23.24 o 
  18   5   9      148.77      196.80     28.85 o 
  19   5   9      156.00      145.82     30.10 o 
  20   5   9        4.59       34.87     28.83 o 
  21   5   9      322.53      300.30     32.02 o 
 -24   6   9        1.17      -11.88     26.02 o 
 -23   6   9      123.70       79.66     29.79 o 
 -22   6   9      484.59      527.57     37.46 o 
 -21   6   9      496.95      493.89     31.97 o 
 -20   6   9       63.85       56.87     30.79 o 
 -19   6   9        4.63      -21.70     24.06 o 
 -18   6   9      629.97      664.52     35.19 o 
 -17   6   9      661.84      674.37     36.20 o 
 -16   6   9      129.92      147.16     18.18 o 
 -15   6   9       84.01      101.26     17.74 o 
 -14   6   9      211.95      250.17     18.74 o 
 -13   6   9      551.91      511.10     37.47 o 
 -12   6   9      527.32      490.30     15.07 o 
 -11   6   9     1718.50     1661.78     21.16 o 
 -10   6   9       91.78       93.47     12.93 o 
  -9   6   9     5051.53     4919.79     32.30 o 
  -8   6   9       15.78       17.41     11.59 o 
  -7   6   9      294.82      274.47     15.31 o 
  -6   6   9      469.09      456.94     22.07 o 
  -5   6   9     1093.28     1003.99     22.15 o 
  -4   6   9       63.53       63.31     21.95 o 
  -3   6   9       99.58      106.46     21.03 o 
  -2   6   9      925.70      875.60     20.61 o 
  -1   6   9     1260.78     1178.68     59.70 o 
   0   6   9      281.80      273.44     16.92 o 
   1   6   9       84.78       57.95     14.54 o 
   2   6   9      357.94      353.83     18.74 o 
   3   6   9      638.39      709.66     30.26 o 
   4   6   9        4.29       13.24     22.82 o 
   5   6   9     1296.87     1208.80     33.75 o 
   6   6   9     1230.99     1206.97     33.28 o 
   7   6   9      948.57     1002.30     32.66 o 
   8   6   9      894.97     1004.65     33.56 o 
   9   6   9       17.08      -14.74     21.56 o 
  10   6   9        0.80      -22.94     22.94 o 
  11   6   9      172.57      153.19     26.34 o 
  12   6   9     1135.10     1121.11     36.21 o 
  13   6   9     1050.58     1019.14     34.86 o 
  14   6   9      779.90      805.06     34.93 o 
  15   6   9      829.45      876.51     34.43 o 
  16   6   9        8.60       19.70     22.20 o 
  17   6   9        0.19      -25.61     25.61 o 
  18   6   9      644.57      619.24     35.14 o 
  19   6   9        5.71       20.66     28.69 o 
  20   6   9       23.78       72.76     29.72 o 
  21   6   9       20.74       68.55     30.11 o 
 -23   7   9       22.35       -2.32     27.94 o 
 -22   7   9       40.80       -2.18     25.85 o 
 -21   7   9      183.54      166.39     32.07 o 
 -20   7   9     1015.20     1032.23     38.06 o 
 -19   7   9      429.37      372.11     34.22 o 
 -18   7   9     1137.37     1162.82     38.42 o 
 -17   7   9      134.48      124.08     26.26 o 
 -16   7   9      781.94      891.50     35.77 o 
 -15   7   9     1004.64      977.02     36.39 o 
 -14   7   9      570.18      544.06     30.26 o 
 -13   7   9      805.37      799.51     16.70 o 
 -12   7   9      101.04       99.80     12.98 o 
 -11   7   9        8.25       -9.44     12.25 o 
 -10   7   9      818.09      733.53     16.81 o 
  -9   7   9       81.44      108.06     23.83 o 
  -8   7   9        1.90       -4.66     14.33 o 
  -7   7   9      179.30      160.42     15.68 o 
  -6   7   9     5055.84     5120.69     67.37 o 
  -5   7   9     2266.42     2257.84     27.64 o 
  -4   7   9      232.44      242.32     17.57 o 
  -3   7   9      979.24      945.07     21.92 o 
  -2   7   9     3556.22     3418.42     41.15 o 
  -1   7   9      263.98      318.50     17.36 o 
   0   7   9      218.67      198.93     15.44 o 
   1   7   9      166.10      100.58     15.45 o 
   2   7   9      156.18      148.25     15.71 o 
   3   7   9     4707.79     4597.51     55.00 o 
   4   7   9      225.69      268.90     25.35 o 
   5   7   9        4.94        3.26     19.92 o 
   6   7   9     4608.88     4477.17     54.66 o 
   7   7   9      642.21      729.68     30.81 o 
   8   7   9     1963.07     1997.28     40.74 o 
   9   7   9       67.32       52.78     23.57 o 
  10   7   9       36.52       -4.58     24.44 o 
  11   7   9      257.57      280.52     26.03 o 
  12   7   9      246.52      331.67     27.99 o 
  13   7   9      158.16      123.31     26.82 o 
  14   7   9      419.81      370.30     26.89 o 
  15   7   9       27.71       62.33     25.05 o 
  16   7   9      513.17      559.92     33.55 o 
  17   7   9      171.49      161.93     30.11 o 
  18   7   9      283.64      297.57     31.76 o 
  19   7   9      389.70      512.40     35.35 o 
  20   7   9      130.84      232.34     33.37 o 
 -22   8   9      118.89       81.28     29.34 o 
 -21   8   9       97.02       54.95     26.61 o 
 -20   8   9       87.03       43.29     30.81 o 
 -19   8   9       24.89       -0.21     25.32 o 
 -18   8   9       72.69       75.56     27.79 o 
 -17   8   9      396.62      428.63     33.13 o 
 -16   8   9        6.86        8.78     26.36 o 
 -15   8   9       55.35       33.05     25.03 o 
 -14   8   9      672.49      675.83     21.52 o 
 -13   8   9        7.03      -15.97     15.97 o 
 -12   8   9       12.64       17.87     14.00 o 
 -11   8   9        7.99       -6.61     15.59 o 
 -10   8   9        1.18        9.81     14.11 o 
  -9   8   9      689.51      645.85     28.85 o 
  -8   8   9       42.65       27.79     15.21 o 
  -7   8   9        1.13       -4.54     15.63 o 
  -6   8   9       90.38      103.80     14.92 o 
  -5   8   9       40.62       42.26     14.68 o 
  -4   8   9       57.83       81.26     21.51 o 
  -3   8   9       97.08      106.69     12.42 o 
  -2   8   9     1409.23     1328.16     19.29 o 
  -1   8   9      585.57      620.72     28.77 o 
   0   8   9     1300.21     1311.07     34.51 o 
   1   8   9      240.28      229.99     23.42 o 
   2   8   9      650.36      609.31     27.53 o 
   3   8   9       71.62       62.00     23.46 o 
   4   8   9      108.26       88.52     23.58 o 
   5   8   9     1390.73     1296.72     34.30 o 
   6   8   9      456.26      456.11     26.35 o 
   7   8   9      457.38      528.26     29.63 o 
   8   8   9      317.00      267.19     23.64 o 
   9   8   9      493.45      477.23     29.34 o 
  10   8   9       10.26       16.95     21.72 o 
  11   8   9       20.81       62.60     25.88 o 
  12   8   9       28.24        9.87     22.20 o 
  13   8   9        1.63      -20.18     23.94 o 
  14   8   9       96.14       77.87     27.42 o 
  15   8   9      798.35      850.96     36.03 o 
  16   8   9      270.29      299.52     29.92 o 
  17   8   9       82.39       82.61     24.09 o 
  18   8   9      222.92      270.46     26.60 o 
  19   8   9       99.79      171.37     26.38 o 
 -21   9   9       47.84        3.39     23.78 o 
 -20   9   9        0.03      -30.57     30.57 o 
 -19   9   9        0.49      -17.46     24.25 o 
 -18   9   9      222.77      187.55     30.54 o 
 -17   9   9      355.39      346.26     30.20 o 
 -16   9   9        6.35       20.51     23.20 o 
 -15   9   9       45.22       23.76     22.34 o 
 -14   9   9      323.58      364.52     18.93 o 
 -13   9   9      253.98      238.39     23.01 o 
 -12   9   9      416.45      384.42     19.51 o 
 -11   9   9        6.26       -0.46     14.63 o 
 -10   9   9       12.33       40.05     15.55 o 
  -9   9   9      834.80      788.70     21.94 o 
  -8   9   9        8.04       13.36     14.75 o 
  -7   9   9      606.77      615.97     19.22 o 
  -6   9   9       49.14       28.14     17.95 o 
  -5   9   9       52.58       35.85     14.33 o 
  -4   9   9      974.52      913.47     22.77 o 
  -3   9   9      820.37      789.55     21.39 o 
  -2   9   9      104.76      107.00     24.54 o 
  -1   9   9       98.49       90.77     16.46 o 
   0   9   9     1901.06     1822.38     66.93 o 
   1   9   9      408.54      323.84     25.38 o 
   2   9   9      730.80      712.07     29.96 o 
   3   9   9        2.74       -0.47     19.73 o 
   4   9   9      196.42      157.69     21.69 o 
   5   9   9       47.47       20.33     22.27 o 
   6   9   9      127.53      118.05     20.88 o 
   7   9   9       44.12       41.85     23.39 o 
   8   9   9        9.78       -8.64     20.41 o 
   9   9   9        4.96       -6.37     23.91 o 
  10   9   9     1341.74     1352.06     36.26 o 
  11   9   9        2.30       12.98     25.24 o 
  12   9   9      211.06      179.53     26.97 o 
  13   9   9       65.51       38.20     21.44 o 
  14   9   9       19.63       20.62     24.38 o 
  15   9   9       59.09      128.04     29.20 o 
  16   9   9       84.33      125.27     29.91 o 
  17   9   9      303.35      349.11     32.56 o 
  18   9   9       35.32       33.95     29.65 o 
 -19  10   9       15.99      -10.48     23.91 o 
 -18  10   9      494.13      515.58     34.82 o 
 -17  10   9      260.52      290.49     30.18 o 
 -16  10   9      279.15      268.51     25.99 o 
 -15  10   9        3.79        3.44     15.93 o 
 -14  10   9        0.88        5.22     14.63 o 
 -13  10   9       70.52       88.04     20.25 o 
 -12  10   9       21.30       10.49     16.74 o 
 -11  10   9      772.26      717.01     21.42 o 
 -10  10   9       12.66       29.78     31.57 o 
  -9  10   9     1562.65     1738.88     45.34 o 
  -8  10   9      298.50      300.08     25.44 o 
  -7  10   9       13.82       24.13     25.93 o 
  -6  10   9     1257.37     1312.12     38.63 o 
  -5  10   9      124.78      102.06     15.96 o 
  -4  10   9       87.66       97.84     17.58 o 
  -3  10   9      630.84      546.60     20.18 o 
  -2  10   9       81.03       91.64     20.35 o 
  -1  10   9        1.66       12.83     15.74 o 
   0  10   9      465.87      420.46     19.64 o 
   1  10   9       14.97       20.58     15.87 o 
   2  10   9       35.89       27.80     29.59 o 
   3  10   9      612.77      576.54     27.43 o 
   4  10   9      115.01       82.57     21.44 o 
   5  10   9        2.36        0.85     18.91 o 
   6  10   9      266.34      288.24     25.68 o 
   7  10   9       17.00       14.19     19.69 o 
   8  10   9      229.53      209.80     25.84 o 
   9  10   9       31.18        9.14     22.09 o 
  10  10   9      135.93      152.57     24.18 o 
  11  10   9       39.85       63.80     25.28 o 
  12  10   9      143.18       96.67     24.83 o 
  13  10   9      170.19      148.34     23.05 o 
  14  10   9      134.68      228.43     25.70 o 
  15  10   9     1926.76     2110.80     46.98 o 
  16  10   9       54.06       60.65     26.21 o 
  17  10   9       60.71       29.88     26.59 o 
 -18  11   9        0.12        1.34     26.44 o 
 -17  11   9      310.68      285.15     30.47 o 
 -16  11   9       16.29        9.90     17.14 o 
 -15  11   9      186.06      203.25     18.67 o 
 -14  11   9        0.11        0.42     26.45 o 
 -13  11   9      128.59      110.32     27.30 o 
 -12  11   9      124.36      119.13     27.76 o 
 -11  11   9       20.30       25.77     14.41 o 
 -10  11   9      213.64      221.26     26.91 o 
  -9  11   9      221.11      194.70     27.86 o 
  -8  11   9      844.63      839.26     35.34 o 
  -7  11   9        2.81       33.92     26.48 o 
  -6  11   9     1245.34     1106.63     34.02 o 
  -5  11   9      451.71      410.48     19.60 o 
  -4  11   9      118.22      126.56     17.50 o 
  -3  11   9      733.53      625.61     21.69 o 
  -2  11   9       75.39       88.48     20.02 o 
  -1  11   9      107.21       94.81     19.21 o 
   0  11   9       53.58       51.29     16.65 o 
   1  11   9      291.92      267.74     18.52 o 
   2  11   9      323.79      268.42     17.73 o 
   3  11   9      559.93      519.10     60.24 o 
   4  11   9      110.32       76.81     14.94 o 
   5  11   9      162.33      156.27     17.37 o 
   6  11   9      141.19      165.53     21.67 o 
   7  11   9      212.51      214.24     24.45 o 
   8  11   9        8.50       -7.52     21.13 o 
   9  11   9      110.13      102.96     21.74 o 
  10  11   9        7.39       24.33     23.60 o 
  11  11   9      156.78      167.51     25.01 o 
  12  11   9       99.11       75.75     21.89 o 
  13  11   9      318.34      420.19     26.45 o 
  14  11   9      240.91      368.75     27.88 o 
  15  11   9      215.48      190.37     27.93 o 
 -16  12   9        7.61       12.75     17.19 o 
 -15  12   9       56.47       71.46     18.25 o 
 -14  12   9      544.32      532.58     31.87 o 
 -13  12   9        5.29       26.55     26.51 o 
 -12  12   9        1.19        3.15     26.95 o 
 -11  12   9       31.10       53.25     26.30 o 
 -10  12   9       38.78       11.68     25.53 o 
  -9  12   9      503.60      482.27     31.42 o 
  -8  12   9       39.43       44.41     23.40 o 
  -7  12   9       68.17       75.65     24.76 o 
  -6  12   9      610.16      619.79     35.08 o 
  -5  12   9        5.04      116.64     29.83 o 
  -4  12   9      391.95      437.36     32.15 o 
  -3  12   9      907.92      895.57     37.20 o 
  -2  12   9      337.04      367.71     33.37 o 
  -1  12   9      811.79      821.87     34.76 o 
   0  12   9      541.60      529.59     35.24 o 
   1  12   9      698.50      698.61     35.35 o 
   2  12   9      215.60      183.96     27.66 o 
   3  12   9       37.00       66.01     29.36 o 
   4  12   9       67.53       53.98     16.90 o 
   5  12   9      775.16      846.50     19.56 o 
   6  12   9      109.82      129.82     23.58 o 
   7  12   9      252.76      212.66     19.41 o 
   8  12   9        3.55       10.95     13.57 o 
   9  12   9      108.87      107.14     27.24 o 
  10  12   9      119.49      122.38     21.22 o 
  11  12   9       33.49        3.29     18.78 o 
  12  12   9      158.13      129.68     23.35 o 
  13  12   9       61.39      113.03     25.86 o 
 -14  13   9       30.65        7.50     26.64 o 
 -13  13   9      280.96      292.52     31.28 o 
 -12  13   9       57.39       41.35     28.16 o 
 -11  13   9       44.20       58.68     29.39 o 
 -10  13   9      343.22      369.53     33.05 o 
  -9  13   9      118.00       76.96     27.30 o 
  -8  13   9       37.86        3.19     24.30 o 
  -7  13   9      135.21       77.69     29.97 o 
  -6  13   9        0.23      -30.34     30.34 o 
  -5  13   9       78.06       87.59     26.76 o 
  -4  13   9      302.24      347.05     35.03 o 
  -3  13   9     1569.98     1547.07     44.54 o 
  -2  13   9        4.06       11.80     30.91 o 
  -1  13   9        0.47      -14.45     25.65 o 
   0  13   9      221.47      288.86     33.52 o 
   1  13   9      350.55      442.79     33.72 o 
   2  13   9      370.13      386.61     31.28 o 
   3  13   9        4.11       18.87     30.33 o 
   4  13   9      184.25      245.98     32.99 o 
   5  13   9       20.29       14.00     29.79 o 
   6  13   9       13.24      -16.72     19.97 o 
   7  13   9       99.78       74.77     20.03 o 
   8  13   9        1.43      -19.45     19.45 o 
   9  13   9        4.19      -18.01     18.01 o 
  10  13   9        4.45      -16.22     18.59 o 
  11  13   9      102.35      109.66     20.20 o 
 -11  14   9        7.45       -5.38     28.84 o 
 -10  14   9        0.94       -3.36     30.59 o 
  -9  14   9        0.08       -5.13     27.64 o 
  -8  14   9       16.87        8.37     26.61 o 
  -7  14   9      120.39       64.16     31.65 o 
  -6  14   9       41.44       12.18     26.24 o 
  -5  14   9       80.24       22.94     32.38 o 
  -4  14   9      124.29      110.72     30.67 o 
  -3  14   9       25.08       64.80     33.27 o 
  -2  14   9       32.17       15.23     25.68 o 
  -1  14   9      342.28      418.87     37.64 o 
   0  14   9       24.61        9.25     31.48 o 
   1  14   9        7.53        3.84     25.12 o 
   2  14   9      210.13      236.45     31.70 o 
   3  14   9       13.06       47.24     30.80 o 
   4  14   9       56.14       59.74     32.23 o 
   5  14   9        0.56        2.44     30.73 o 
   6  14   9       24.56       47.13     30.54 o 
   7  14   9        6.54      -14.32     20.19 o 
   8  14   9        1.11       -4.73     18.44 o 
  -4  15   9        0.44       -4.61     31.57 o 
  -3  15   9        1.23      -14.15     27.36 o 
  -2  15   9       24.79       33.99     33.43 o 
  -1  15   9      255.52      372.34     36.24 o 
   0  15   9       16.99       28.42     26.75 o 
   1  15   9      149.95      160.71     31.40 o 
   2  15   9       49.39      145.20     33.99 o 
 -24   0  10       87.04      125.26     25.98 o 
 -23   0  10      165.66      234.63     32.22 o 
 -22   0  10        8.69       45.39     26.10 o 
 -21   0  10     1418.49     1503.86     45.84 o 
 -20   0  10      412.51      431.70     33.27 o 
 -19   0  10      249.83      269.19     28.66 o 
 -18   0  10      756.36      761.35     35.10 o 
 -17   0  10      977.00      991.29     37.34 o 
 -16   0  10      133.95      164.31     25.83 o 
 -15   0  10     2459.32     2407.66     47.13 o 
 -14   0  10     3221.66     3585.50     55.00 o 
 -13   0  10     2058.93     2172.06     43.66 o 
 -12   0  10     3271.91     3383.22     51.92 o 
 -11   0  10     4398.16     4307.54     55.72 o 
 -10   0  10     1508.79     1676.94     39.49 o 
  -9   0  10      340.80      303.52     27.54 o 
  -8   0  10       19.29       14.88     24.03 o 
  -7   0  10        9.46       -5.13     23.33 o 
  -6   0  10      362.57      279.93     25.94 o 
  -5   0  10     1456.68     1479.43     37.66 o 
  -4   0  10     4295.65     4542.80     54.64 o 
  -3   0  10    15893.39    16721.65     97.54 o 
  -2   0  10     1883.54     2003.33     40.69 o 
  -1   0  10      289.90      279.22     25.01 o 
   0   0  10     1848.14     1716.62     35.88 o 
   1   0  10      453.61      397.12     24.72 o 
   2   0  10      844.19      853.40     29.45 o 
   3   0  10    11824.61    11962.41     80.79 o 
   4   0  10      230.80      293.09     26.92 o 
   5   0  10       12.71       63.09     25.30 o 
   6   0  10     9398.79     9672.99     74.74 o 
   7   0  10      489.26      530.48     28.35 o 
   8   0  10       80.19       65.12     23.38 o 
   9   0  10      688.30      615.56     29.52 o 
  10   0  10     3587.25     3529.45     50.65 o 
  11   0  10     3467.06     3631.23     52.98 o 
  12   0  10     3569.42     3570.90     52.90 o 
  13   0  10     1043.86     1047.28     36.02 o 
  14   0  10     2520.02     2471.28     46.67 o 
  15   0  10      104.79       93.51     27.30 o 
  16   0  10       20.88       -0.94     23.32 o 
  17   0  10      184.57      189.21     25.68 o 
  18   0  10        5.49       14.51     27.46 o 
  19   0  10     1013.27     1058.95     41.13 o 
  20   0  10       80.26      193.79     33.96 o 
  21   0  10      873.55      937.29     43.29 o 
 -24   1  10       36.19       61.38     30.42 o 
 -23   1  10      141.88      162.21     21.72 o 
 -22   1  10      199.58      218.31     26.78 o 
 -21   1  10        3.46       10.69     20.15 o 
 -20   1  10        2.17       21.22     29.46 o 
 -19   1  10       93.88      127.38     36.78 o 
 -18   1  10      194.01      174.32     19.24 o 
 -17   1  10      345.29      302.05     19.96 o 
 -16   1  10      564.94      569.44     21.75 o 
 -15   1  10      323.32      318.97     21.60 o 
 -14   1  10      903.02      928.56     25.85 o 
 -13   1  10       17.14       53.84     17.14 o 
 -12   1  10        4.07       46.92     18.42 o 
 -11   1  10       15.15       55.00     24.30 o 
 -10   1  10       42.36       51.72     24.36 o 
  -9   1  10     1430.20     1374.63     30.30 o 
  -8   1  10       83.45       57.85     16.87 o 
  -7   1  10       86.48       71.09     16.70 o 
  -6   1  10     1072.77     1027.15     23.63 o 
  -5   1  10      204.66      226.19     18.65 o 
  -4   1  10      158.22      185.25     18.07 o 
  -3   1  10       15.86       37.08     17.56 o 
  -2   1  10      871.10      889.27     31.36 o 
  -1   1  10      320.19      315.60     14.39 o 
   0   1  10       21.25       12.28     14.53 o 
   1   1  10       75.07       43.88     15.50 o 
   2   1  10       86.61       82.78     15.56 o 
   3   1  10       42.11       42.38     15.25 o 
   4   1  10      409.20      373.52     17.41 o 
   5   1  10        9.20       27.31     15.36 o 
   6   1  10     1862.79     1838.56     26.98 o 
   7   1  10     1123.88     1115.33     23.36 o 
   8   1  10        7.31       -9.40     16.03 o 
   9   1  10      266.09      257.52     18.34 o 
  10   1  10      623.44      650.39     21.28 o 
  11   1  10        9.78       56.38     25.12 o 
  12   1  10       40.04       93.41     18.41 o 
  13   1  10        7.17        1.37     16.28 o 
  14   1  10        3.52      -10.56     17.49 o 
  15   1  10      452.99      526.90     30.34 o 
  16   1  10        6.02       -0.14     15.98 o 
  17   1  10      104.49      100.68     18.73 o 
  18   1  10      109.02      148.18     26.02 o 
  19   1  10        0.21       50.77     21.97 o 
  20   1  10       27.21      100.42     23.42 o 
  21   1  10      663.64      608.51     27.88 o 
 -24   2  10        7.92       -1.90     18.07 o 
 -23   2  10       21.80       11.49     20.51 o 
 -22   2  10       70.58       52.63     18.56 o 
 -21   2  10       85.42       87.44     26.48 o 
 -20   2  10        0.03      -20.61     23.30 o 
 -19   2  10      161.83      157.29     21.13 o 
 -18   2  10      536.25      557.82     43.76 o 
 -17   2  10     1054.00     1026.18     33.02 o 
 -16   2  10      106.95      122.25     20.39 o 
 -15   2  10      386.76      400.06     22.54 o 
 -14   2  10      993.53     1038.18     30.68 o 
 -13   2  10      286.48      248.88     36.68 o 
 -12   2  10      102.17      105.36     18.01 o 
 -11   2  10      447.16      470.97     31.24 o 
 -10   2  10      406.75      374.02     19.72 o 
  -9   2  10     1309.57     1323.06     26.11 o 
  -8   2  10       25.11       12.79     17.54 o 
  -7   2  10      153.76      113.03     17.75 o 
  -6   2  10      509.51      470.38     19.68 o 
  -5   2  10      101.03      106.21     17.09 o 
  -4   2  10       41.84       55.48     17.19 o 
  -3   2  10     1326.38     1212.75     34.49 o 
  -2   2  10       60.95       58.63     21.80 o 
  -1   2  10      641.60      557.11     17.97 o 
   0   2  10     2257.12     2341.89     47.98 o 
   1   2  10        7.82       -0.22     14.15 o 
   2   2  10      342.41      329.25     27.13 o 
   3   2  10     1656.21     1749.64     54.63 o 
   4   2  10       53.39       42.39     14.60 o 
   5   2  10        5.29        6.95     15.09 o 
   6   2  10      949.47      900.23     22.43 o 
   7   2  10      548.33      500.86     20.47 o 
   8   2  10      250.98      206.14     18.36 o 
   9   2  10        7.69       -5.57     15.62 o 
  10   2  10       55.95       58.67     15.93 o 
  11   2  10     1044.49     1030.15     23.96 o 
  12   2  10        2.65       19.70     16.36 o 
  13   2  10      614.55      661.57     21.49 o 
  14   2  10       98.80       75.25     18.02 o 
  15   2  10        2.73      -16.14     16.14 o 
  16   2  10        2.96      -17.87     17.87 o 
  17   2  10        5.06      -20.01     20.01 o 
  18   2  10      222.07      262.28     49.57 o 
  19   2  10        5.68       25.11     19.62 o 
  20   2  10      109.72      108.95     36.23 o 
  21   2  10        2.41      -18.89     18.89 o 
 -24   3  10       54.97        8.85     20.79 o 
 -23   3  10       98.95       86.87     18.83 o 
 -22   3  10        3.94      -20.86     20.86 o 
 -21   3  10      389.26      414.50     21.03 o 
 -20   3  10      358.82      372.10     38.14 o 
 -19   3  10      167.83      164.99     21.26 o 
 -18   3  10      735.53      711.95     24.38 o 
 -17   3  10       28.07       33.21     17.96 o 
 -16   3  10      176.62      187.62     18.57 o 
 -15   3  10      291.12      329.27     20.28 o 
 -14   3  10       60.29       56.42     21.86 o 
 -13   3  10        4.05       -7.41     17.90 o 
 -12   3  10      179.45      158.97     17.90 o 
 -11   3  10       90.84       84.78     18.19 o 
 -10   3  10      129.81      128.77     18.19 o 
  -9   3  10       21.88       12.76     16.27 o 
  -8   3  10       19.73        0.62     15.97 o 
  -7   3  10        1.31       -1.33     16.39 o 
  -6   3  10     3929.06     3966.28     53.32 o 
  -5   3  10     2964.31     2956.95     32.88 o 
  -4   3  10      463.17      449.10     25.84 o 
  -3   3  10      479.61      595.28     28.87 o 
  -2   3  10      999.18      955.17     26.76 o 
  -1   3  10      219.25      187.58     25.69 o 
   0   3  10     1046.34     1040.75     18.39 o 
   1   3  10      125.60       84.09     15.94 o 
   2   3  10      342.82      293.59     18.21 o 
   3   3  10     2645.25     2668.24     66.71 o 
   4   3  10     1793.22     1820.81     26.38 o 
   5   3  10       14.10       26.68     15.99 o 
   6   3  10      661.33      638.74     30.66 o 
   7   3  10        1.63      -13.52     15.90 o 
   8   3  10      376.07      343.26     26.08 o 
   9   3  10      429.56      395.12     18.16 o 
  10   3  10       25.23       16.08     16.40 o 
  11   3  10      161.41      144.84     17.07 o 
  12   3  10      532.24      567.43     36.81 o 
  13   3  10      831.17      800.67     22.57 o 
  14   3  10       13.13        6.74     16.05 o 
  15   3  10      157.95       95.83     18.11 o 
  16   3  10        0.85      -16.88     16.88 o 
  17   3  10        1.01       -3.17     17.51 o 
  18   3  10     1392.64     1479.93     42.69 o 
  19   3  10       96.49      114.03     20.70 o 
  20   3  10      335.85      345.32     73.35 o 
 -23   4  10       56.71       44.69     24.83 o 
 -22   4  10        8.69      -14.43     31.99 o 
 -21   4  10      405.66      422.24     23.42 o 
 -20   4  10      221.26      261.29     61.88 o 
 -19   4  10      240.43      261.27     58.79 o 
 -18   4  10      804.63      756.41     30.52 o 
 -17   4  10     1241.52     1221.43     31.32 o 
 -16   4  10      927.22      832.03     49.90 o 
 -15   4  10      634.19      648.16     29.06 o 
 -14   4  10     1634.61     1573.10     28.50 o 
 -13   4  10       14.60       32.26     17.19 o 
 -12   4  10     2377.90     2490.25     33.14 o 
 -11   4  10       16.23       21.91     17.94 o 
 -10   4  10       48.25       40.97     16.97 o 
  -9   4  10        7.12        2.26     11.57 o 
  -8   4  10       74.42       50.70     12.14 o 
  -7   4  10      165.86      101.78     17.27 o 
  -6   4  10        9.31       23.30     16.41 o 
  -5   4  10       51.29       18.79     20.67 o 
  -4   4  10      501.08      510.99     28.00 o 
  -3   4  10      513.24      492.21     26.75 o 
  -2   4  10      147.61       58.49     15.76 o 
  -1   4  10        2.10      -12.83     12.83 o 
   0   4  10     2228.80     2188.79     38.96 o 
   1   4  10     1011.68      948.39     22.46 o 
   2   4  10     1302.26     1370.68     36.24 o 
   3   4  10     9043.62     9118.58     67.83 o 
   4   4  10      548.21      604.66     19.85 o 
   5   4  10      562.39      551.36     18.30 o 
   6   4  10       53.01       49.34     27.79 o 
   7   4  10       58.42       59.28     22.34 o 
   8   4  10        2.45       -5.93     15.28 o 
   9   4  10     1034.57     1002.65     35.41 o 
  10   4  10       88.07       89.92     16.86 o 
  11   4  10       16.07        8.87     14.97 o 
  12   4  10     1061.31     1077.20     63.74 o 
  13   4  10      109.22      148.54     17.12 o 
  14   4  10       41.52       29.13     16.23 o 
  15   4  10        6.02      -12.67     22.35 o 
  16   4  10       57.95       53.20     18.13 o 
  17   4  10       27.71       21.26     36.52 o 
  18   4  10       35.33       14.01     24.98 o 
  19   4  10       68.07       80.13     27.80 o 
  20   4  10       14.94       36.52     28.47 o 
 -23   5  10      204.89      203.79     30.26 o 
 -22   5  10      265.32      277.76     35.93 o 
 -21   5  10       52.14       37.48     25.43 o 
 -20   5  10      321.40      291.22     34.96 o 
 -19   5  10        1.96       -9.90     19.17 o 
 -18   5  10      182.41      153.38     19.58 o 
 -17   5  10      376.22      357.69     21.94 o 
 -16   5  10      197.50      189.91     19.28 o 
 -15   5  10      464.29      467.63     21.72 o 
 -14   5  10       42.10       54.63     17.86 o 
 -13   5  10       11.19        7.38     16.76 o 
 -12   5  10      285.12      291.12     19.77 o 
 -11   5  10     1458.77     1413.14     77.40 o 
 -10   5  10      553.65      557.99     16.56 o 
  -9   5  10     4281.07     4383.14     30.86 o 
  -8   5  10       45.27       60.71     13.35 o 
  -7   5  10       18.31       29.31     17.80 o 
  -6   5  10     1292.29     1215.76     34.53 o 
  -5   5  10      801.09      735.48     28.34 o 
  -4   5  10      118.40      145.54     23.94 o 
  -3   5  10      144.56      141.75     21.90 o 
  -2   5  10      523.04      458.04     16.62 o 
  -1   5  10     2653.37     2491.91     34.95 o 
   0   5  10     1362.83     1348.98     20.11 o 
   1   5  10      466.87      421.66     15.13 o 
   2   5  10     3212.08     3224.01     49.57 o 
   3   5  10      451.88      459.85     27.04 o 
   4   5  10      140.57      145.07     23.58 o 
   5   5  10      169.53      162.74     25.63 o 
   6   5  10      443.78      373.90     27.99 o 
   7   5  10       22.73       27.42     21.69 o 
   8   5  10       85.27       87.97     25.29 o 
   9   5  10      662.56      677.67     31.26 o 
  10   5  10       38.57        5.67     24.70 o 
  11   5  10       73.77       56.98     26.11 o 
  12   5  10     1493.29     1556.78     42.07 o 
  13   5  10      229.61      306.97     27.40 o 
  14   5  10      104.60       92.61     26.79 o 
  15   5  10      455.59      446.33     32.38 o 
  16   5  10        0.29       32.43     27.20 o 
  17   5  10       14.40        3.26     25.04 o 
  18   5  10      104.84       50.44     23.72 o 
  19   5  10       27.41       13.26     24.10 o 
 -22   6  10      108.71      112.57     30.91 o 
 -21   6  10       30.92       47.43     30.31 o 
 -20   6  10      605.66      646.29     37.20 o 
 -19   6  10      365.01      310.54     34.67 o 
 -18   6  10      219.83      199.75     29.26 o 
 -17   6  10      387.28      370.61     28.84 o 
 -16   6  10       18.72       26.62     17.59 o 
 -15   6  10        8.88       33.50     17.66 o 
 -14   6  10       36.54       44.83     16.03 o 
 -13   6  10      154.43      162.11     18.96 o 
 -12   6  10      482.88      488.76     33.21 o 
 -11   6  10        1.16        1.72     12.14 o 
 -10   6  10     1550.38     1441.58     27.01 o 
  -9   6  10      145.69      166.22     13.67 o 
  -8   6  10       11.67       25.83     15.58 o 
  -7   6  10      537.53      533.62     20.86 o 
  -6   6  10     1017.47     1003.58     21.80 o 
  -5   6  10      167.39      138.42     15.82 o 
  -4   6  10      117.58      118.66     23.22 o 
  -3   6  10      402.13      390.51     18.06 o 
  -2   6  10     1189.22     1288.17     24.73 o 
  -1   6  10      454.89      497.32     19.45 o 
   0   6  10     1407.08     1336.58     24.54 o 
   1   6  10      115.07       95.76     32.07 o 
   2   6  10     1569.41     1487.65     37.30 o 
   3   6  10      234.47      185.15     23.54 o 
   4   6  10      657.15      647.41     30.69 o 
   5   6  10      413.28      389.47     28.04 o 
   6   6  10      356.53      358.09     25.63 o 
   7   6  10      109.13      119.21     26.48 o 
   8   6  10       21.78       24.87     21.64 o 
   9   6  10        2.41      -25.46     25.46 o 
  10   6  10       69.79       36.04     23.52 o 
  11   6  10      481.66      494.71     31.90 o 
  12   6  10      136.25      166.37     24.99 o 
  13   6  10        4.06        2.61     24.82 o 
  14   6  10      595.09      593.85     34.52 o 
  15   6  10      300.50      385.76     31.26 o 
  16   6  10      129.39      148.02     26.63 o 
  17   6  10       57.78       65.07     22.96 o 
  18   6  10      255.51      242.74     27.67 o 
  19   6  10        9.33        2.21     26.37 o 
 -21   7  10       14.71        9.93     29.43 o 
 -20   7  10        7.08        3.21     29.10 o 
 -19   7  10        5.26       13.51     26.70 o 
 -18   7  10      264.01      293.65     34.11 o 
 -17   7  10        0.82      -28.13     28.13 o 
 -16   7  10       13.71       10.26     26.78 o 
 -15   7  10      326.65      335.78     30.63 o 
 -14   7  10       15.65       11.61     26.83 o 
 -13   7  10      167.00      155.99     44.76 o 
 -12   7  10      134.91      137.48     21.62 o 
 -11   7  10        0.30       15.93     13.30 o 
 -10   7  10      299.84      296.63     16.51 o 
  -9   7  10       35.71       25.66     15.43 o 
  -8   7  10      440.66      451.10     23.58 o 
  -7   7  10       13.92       31.66     16.03 o 
  -6   7  10     1559.60     1514.44     24.86 o 
  -5   7  10      236.87      220.72     16.25 o 
  -4   7  10      291.84      276.72     22.59 o 
  -3   7  10      311.97      255.74     16.53 o 
  -2   7  10      555.26      543.06     18.92 o 
  -1   7  10      281.50      280.01     22.90 o 
   0   7  10      218.60      220.19     15.48 o 
   1   7  10      349.39      296.60     16.97 o 
   2   7  10       84.46       80.73     23.57 o 
   3   7  10        0.82        4.54     20.30 o 
   4   7  10        0.78       17.91     24.33 o 
   5   7  10        7.05       -9.81     21.88 o 
   6   7  10       43.61       22.52     23.75 o 
   7   7  10        1.64       20.15     24.75 o 
   8   7  10      373.74      359.01     28.55 o 
   9   7  10      114.67       99.96     24.84 o 
  10   7  10      182.29       92.87     26.27 o 
  11   7  10      110.04       92.66     22.99 o 
  12   7  10      105.44      122.42     27.96 o 
  13   7  10      101.13      100.91     28.19 o 
  14   7  10      211.43      184.62     26.16 o 
  15   7  10      149.97      181.16     25.94 o 
  16   7  10       37.90       95.14     27.79 o 
  17   7  10       34.26        3.92     28.06 o 
  18   7  10        8.39      -31.24     31.24 o 
 -20   8  10       57.55       37.78     27.62 o 
 -19   8  10       65.53       70.24     31.37 o 
 -18   8  10     1525.14     1665.33     45.54 o 
 -17   8  10        0.35       -9.03     23.43 o 
 -16   8  10      195.16      215.59     27.88 o 
 -15   8  10      254.55      272.39     28.89 o 
 -14   8  10       48.38       62.97     23.85 o 
 -13   8  10       57.93       65.03     23.20 o 
 -12   8  10      445.29      491.56     25.94 o 
 -11   8  10      675.44      707.47     21.53 o 
 -10   8  10      396.92      478.34     19.75 o 
  -9   8  10       21.77        7.38     15.29 o 
  -8   8  10     1404.29     1418.85     25.06 o 
  -7   8  10      424.59      409.58     17.68 o 
  -6   8  10      172.79      174.36     16.85 o 
  -5   8  10        1.24      -10.15     15.65 o 
  -4   8  10        2.14      -12.11     12.11 o 
  -3   8  10        6.81       -7.30     12.69 o 
  -2   8  10      458.34      465.51     19.95 o 
  -1   8  10      352.48      439.38     27.29 o 
   0   8  10      230.79      234.60     26.06 o 
   1   8  10       34.58        8.54     20.46 o 
   2   8  10      322.51      328.10     27.63 o 
   3   8  10       93.42       92.22     21.25 o 
   4   8  10        0.02      -16.90     23.28 o 
   5   8  10       37.13       54.40     23.61 o 
   6   8  10     4666.82     4684.09     59.89 o 
   7   8  10      244.01      291.64     26.32 o 
   8   8  10      307.53      323.09     29.05 o 
   9   8  10      958.62      954.93     33.78 o 
  10   8  10      214.12      214.19     29.08 o 
  11   8  10       95.22      103.38     26.72 o 
  12   8  10      287.74      323.39     27.08 o 
  13   8  10      218.90      235.46     28.76 o 
  14   8  10      215.58      237.81     31.79 o 
  15   8  10      691.62      821.21     38.54 o 
  16   8  10      125.96      239.93     31.67 o 
  17   8  10       18.65      -22.19     28.23 o 
 -19   9  10      146.38      149.92     30.04 o 
 -18   9  10       32.78       52.32     24.23 o 
 -17   9  10      365.10      422.13     33.35 o 
 -16   9  10      370.28      288.17     31.25 o 
 -15   9  10       46.00       59.35     27.75 o 
 -14   9  10        0.45        7.47     25.67 o 
 -13   9  10       20.67       28.82     26.11 o 
 -12   9  10       45.95       58.59     25.17 o 
 -11   9  10       90.04      100.25     17.80 o 
 -10   9  10      196.69      216.78     16.68 o 
  -9   9  10     1230.16     1286.50     55.12 o 
  -8   9  10        0.97       -0.32     16.52 o 
  -7   9  10       87.73      110.58     25.01 o 
  -6   9  10      941.60      930.30     22.49 o 
  -5   9  10       20.24        8.04     13.03 o 
  -4   9  10        2.13       -8.80     15.94 o 
  -3   9  10      157.11      120.94     30.37 o 
  -2   9  10      515.79      546.89     24.82 o 
  -1   9  10     1413.43     1499.20     52.28 o 
   0   9  10      609.97      615.91     21.90 o 
   1   9  10      210.84      221.07     25.88 o 
   2   9  10      355.78      337.03     25.39 o 
   3   9  10        8.35        1.45     22.83 o 
   4   9  10       69.33       55.78     19.90 o 
   5   9  10      247.87      223.90     26.57 o 
   6   9  10       34.58       47.21     24.11 o 
   7   9  10      192.53      212.76     25.66 o 
   8   9  10       22.03       14.51     25.34 o 
   9   9  10      219.23      158.95     23.96 o 
  10   9  10       61.36       89.68     26.46 o 
  11   9  10      149.53      225.86     29.46 o 
  12   9  10      105.00      111.25     26.89 o 
  13   9  10       98.96       82.56     23.34 o 
  14   9  10       11.84       32.87     24.80 o 
  15   9  10      199.47      373.97     31.30 o 
  16   9  10       40.20       56.05     28.74 o 
 -18  10  10      342.00      337.53     28.73 o 
 -17  10  10       67.60       15.60     27.17 o 
 -15  10  10       36.24       -7.92     26.81 o 
 -14  10  10      230.56      236.64     18.87 o 
 -13  10  10        7.57       18.80     25.21 o 
 -12  10  10      781.91      691.94     59.34 o 
 -11  10  10        2.04       12.96     48.39 o 
 -10  10  10      192.66      187.46     16.62 o 
  -9  10  10       13.83      148.08     91.61 o 
  -8  10  10     1644.72     1675.76     40.18 o 
  -7  10  10       47.57       64.43     22.52 o 
  -6  10  10       13.41        3.43     15.93 o 
  -5  10  10      351.26      323.91     18.77 o 
  -4  10  10      683.31      700.36     35.26 o 
  -3  10  10      369.08      425.63     21.18 o 
  -2  10  10      346.53      280.53     19.31 o 
  -1  10  10      329.96      309.50     18.22 o 
   0  10  10        9.67       -4.63     17.58 o 
   1  10  10       78.71       45.07     15.44 o 
   2  10  10        7.01        6.50     17.60 o 
   3  10  10      255.49      199.02     22.52 o 
   4  10  10       10.02       -9.68     22.77 o 
   5  10  10        0.35        4.64     23.24 o 
   6  10  10      367.80      386.54     26.16 o 
   7  10  10       25.63       15.16     25.00 o 
   8  10  10       28.21        1.85     23.21 o 
   9  10  10       76.20       61.52     21.92 o 
  10  10  10       19.91       37.87     26.26 o 
  11  10  10       91.62      142.29     28.66 o 
  12  10  10       94.00       93.03     25.68 o 
  13  10  10       84.13       43.82     22.48 o 
  14  10  10       67.25       77.62     21.81 o 
 -16  11  10        2.39      -26.22     26.22 o 
 -15  11  10       72.79       67.49     27.12 o 
 -14  11  10      306.63      275.97     20.60 o 
 -13  11  10        3.70       19.24     16.89 o 
 -12  11  10      262.49      258.87     32.11 o 
 -11  11  10        0.50      -23.52     24.18 o 
 -10  11  10      266.15      221.62     26.70 o 
  -9  11  10      988.09      931.05     35.55 o 
  -8  11  10       48.96       74.34     26.23 o 
  -7  11  10        2.52        5.52     30.52 o 
  -6  11  10       73.70       40.84     29.78 o 
  -5  11  10      311.46      264.70     19.87 o 
  -4  11  10      140.95      117.88     16.56 o 
  -3  11  10      176.10      166.25     18.55 o 
  -2  11  10      274.92      205.28     22.74 o 
  -1  11  10        4.14        2.98     15.57 o 
   0  11  10      193.20      188.03     19.82 o 
   1  11  10      528.01      609.09     31.44 o 
   2  11  10      135.16      142.01     19.43 o 
   3  11  10       40.86        3.15     18.39 o 
   4  11  10      108.18      104.84     17.62 o 
   5  11  10      149.54      187.08     36.86 o 
   6  11  10      239.59      337.57     28.05 o 
   7  11  10        0.65      -21.09     21.09 o 
   8  11  10        3.08      -20.74     20.74 o 
   9  11  10        9.91        1.51     25.03 o 
  10  11  10       21.93       24.79     25.26 o 
  11  11  10      198.34      239.52     26.26 o 
  12  11  10      103.42       93.78     22.13 o 
  13  11  10       18.87      -19.97     19.97 o 
 -14  12  10       31.47       33.78     23.32 o 
 -13  12  10        5.27       36.86     22.76 o 
 -12  12  10       14.17       21.76     21.94 o 
 -11  12  10       59.07       41.46     23.08 o 
 -10  12  10      150.21      122.53     26.17 o 
  -9  12  10       64.02       38.98     26.72 o 
  -8  12  10       22.99       -7.41     28.72 o 
  -7  12  10       40.01       20.40     29.01 o 
  -6  12  10      101.11       96.71     27.51 o 
  -5  12  10        0.04      -27.17     27.17 o 
  -4  12  10        2.35      -30.18     30.18 o 
  -3  12  10       50.66       67.17     25.10 o 
  -2  12  10       48.96        0.19     18.29 o 
  -1  12  10       25.95       32.71     15.57 o 
   0  12  10      385.36      473.09     22.47 o 
   1  12  10       64.36      110.57     18.80 o 
   2  12  10      101.78       85.43     23.00 o 
   3  12  10       34.83       22.39     17.84 o 
   4  12  10      223.32      265.44     46.90 o 
   5  12  10       33.77       16.99     31.61 o 
   6  12  10      170.16      159.61     18.36 o 
   7  12  10      109.16       65.06     18.75 o 
   8  12  10       78.90       80.94     19.00 o 
   9  12  10       42.80       92.98     23.54 o 
  10  12  10      166.12      201.31     23.70 o 
 -11  13  10       15.08       42.25     25.45 o 
 -10  13  10       44.16       14.04     25.13 o 
  -9  13  10       19.37       -3.71     29.09 o 
  -8  13  10       74.40        0.49     30.27 o 
  -7  13  10        0.03       -3.55     27.37 o 
  -6  13  10      392.47      379.10     33.65 o 
  -5  13  10      565.61      584.86     38.68 o 
  -4  13  10      583.51      634.75     35.35 o 
  -3  13  10      127.77      103.38     33.49 o 
  -2  13  10      252.27      205.18     30.57 o 
  -1  13  10        2.39        3.52     30.71 o 
   0  13  10       98.93       84.91     32.39 o 
   1  13  10       63.84       42.23     28.06 o 
   2  13  10      144.35      138.16     28.81 o 
   3  13  10      440.77      490.68     36.05 o 
   4  13  10        0.70      -18.60     31.58 o 
   5  13  10       93.40       51.19     30.88 o 
   6  13  10        5.26      -12.61     30.80 o 
   7  13  10      126.49       80.78     31.00 o 
  -5  14  10      179.16      263.78     29.25 o 
  -4  14  10      109.22      169.74     36.04 o 
  -3  14  10      690.53      702.38     37.20 o 
  -2  14  10       23.98       81.50     32.62 o 
  -1  14  10       97.43      139.95     34.14 o 
   0  14  10       84.61       57.84     27.54 o 
   1  14  10      126.56      106.00     27.98 o 
   2  14  10       38.01       46.29     30.68 o 
 -23   1  11       97.67      120.03     25.32 o 
 -22   1  11        8.48       -3.37     19.71 o 
 -21   1  11      143.63      170.13     21.79 o 
 -20   1  11      169.16      140.26     20.49 o 
 -19   1  11      573.19      490.07     23.53 o 
 -18   1  11       60.17       43.77     18.72 o 
 -17   1  11       38.67       46.40     18.80 o 
 -16   1  11        2.32       19.70     17.55 o 
 -15   1  11     1681.03     1675.88     30.14 o 
 -14   1  11      435.44      532.31     23.60 o 
 -13   1  11      306.71      339.13     21.25 o 
 -12   1  11      133.02      150.33     18.74 o 
 -11   1  11      191.08      224.32     19.22 o 
 -10   1  11      192.86      205.55     19.68 o 
  -9   1  11      415.88      347.30     19.72 o 
  -8   1  11      233.28      250.47     27.52 o 
  -7   1  11      305.27      285.57     18.13 o 
  -6   1  11       96.31      141.10     25.14 o 
  -5   1  11        5.99       20.59     16.73 o 
  -4   1  11      131.38      151.41     23.61 o 
  -3   1  11     4479.17     4596.49     57.90 o 
  -2   1  11     1520.88     1474.76     59.54 o 
  -1   1  11      399.36      347.14     24.06 o 
   0   1  11      284.37      348.71     19.23 o 
   1   1  11       70.49       31.47     16.64 o 
   2   1  11      814.84      803.06     21.95 o 
   3   1  11        7.89       26.58     16.58 o 
   4   1  11      474.89      499.71     21.04 o 
   5   1  11     3151.46     3244.72     35.38 o 
   6   1  11      227.81      240.28     19.71 o 
   7   1  11       97.73      121.96     17.37 o 
   8   1  11        6.64        6.06     16.52 o 
   9   1  11      654.65      630.74     21.96 o 
  10   1  11      491.35      528.05     23.14 o 
  11   1  11      575.09      591.30     21.99 o 
  12   1  11      258.91      270.30     20.02 o 
  13   1  11      804.97      834.86     23.87 o 
  14   1  11      404.92      418.25     21.82 o 
  15   1  11       35.21       49.20     17.20 o 
  16   1  11       36.98       10.74     21.45 o 
  17   1  11       99.76       63.59     19.90 o 
  18   1  11      222.33      251.55     23.95 o 
  19   1  11       13.06       44.28     33.88 o 
 -22   2  11       17.43       30.76     37.85 o 
 -21   2  11      452.02      493.69     25.84 o 
 -20   2  11      144.40      162.48     20.14 o 
 -19   2  11       10.30       -5.11     19.25 o 
 -18   2  11      484.00      501.06     30.03 o 
 -17   2  11      354.24      360.94     22.31 o 
 -16   2  11      168.85      170.61     20.40 o 
 -15   2  11       41.06       44.21     19.91 o 
 -14   2  11      170.97      185.37     20.30 o 
 -13   2  11       12.49       23.86     17.57 o 
 -12   2  11       49.35      118.68     43.16 o 
 -11   2  11     1516.18     1498.55     27.44 o 
 -10   2  11      450.32      535.34     22.28 o 
  -9   2  11      534.31      464.14     22.25 o 
  -8   2  11      244.18      212.56     19.70 o 
  -7   2  11        3.28       -1.58     18.22 o 
  -6   2  11     3308.06     3364.91     36.98 o 
  -5   2  11       13.25       32.08     18.53 o 
  -4   2  11       14.58        7.50     23.10 o 
  -3   2  11      600.19      549.61     28.57 o 
  -2   2  11      332.96      259.16     32.30 o 
  -1   2  11      272.93      215.15     22.70 o 
   0   2  11      107.55      108.34     18.80 o 
   1   2  11     2125.42     2146.38     30.46 o 
   2   2  11       46.00       79.97     18.31 o 
   3   2  11     5159.74     5067.62    166.50 o 
   4   2  11      592.57      650.68     22.42 o 
   5   2  11      158.55      188.05     19.38 o 
   6   2  11      865.34      842.55     47.76 o 
   7   2  11        3.91       17.97     16.65 o 
   8   2  11      253.81      253.34     18.19 o 
   9   2  11      144.56      145.92     20.99 o 
  10   2  11       16.38       13.59     18.70 o 
  11   2  11        0.43       10.08     15.96 o 
  12   2  11       61.38       80.06     18.91 o 
  13   2  11        0.80        6.46     21.61 o 
  14   2  11       69.56       49.15     20.34 o 
  15   2  11      372.35      363.47     21.47 o 
  16   2  11      364.91      361.45     70.41 o 
  17   2  11       82.53       58.85     21.45 o 
  18   2  11     1029.03     1114.34     34.71 o 
  19   2  11        0.23       44.94     41.46 o 
 -22   3  11      426.54      486.58     45.33 o 
 -21   3  11       54.22       58.68     20.03 o 
 -20   3  11        6.79       28.50     21.72 o 
 -19   3  11      165.22      188.81     22.71 o 
 -18   3  11      198.95      210.21     28.99 o 
 -17   3  11      813.44      694.36     25.20 o 
 -16   3  11      510.44      526.46     23.67 o 
 -15   3  11        0.31       -6.07     19.01 o 
 -14   3  11     1028.69     1023.74     40.61 o 
 -13   3  11      252.17      226.59     21.09 o 
 -12   3  11      146.14      129.30     17.76 o 
 -11   3  11      454.50      466.71     22.85 o 
 -10   3  11      189.52      246.24     20.42 o 
  -9   3  11     3631.83     3557.74     48.33 o 
  -8   3  11        0.09       -6.20     16.98 o 
  -7   3  11       54.20       37.69     17.31 o 
  -6   3  11        6.38        3.53     16.56 o 
  -5   3  11     1210.26     1180.49     34.99 o 
  -4   3  11       21.02       22.90     24.22 o 
  -3   3  11     1560.50     1368.04     28.26 o 
  -2   3  11      148.12      135.60     18.26 o 
  -1   3  11      638.30      658.75     38.10 o 
   0   3  11     1942.10     1902.74     28.61 o 
   1   3  11      582.64      579.00     26.88 o 
   2   3  11      415.00      413.89     21.03 o
[truncated: 58,352 more chars]
